# Supplementary material for: The Power of Malaria Vaccine Trials Using Controlled Human Malaria Infection
Source: PLoS Comput Biol. 2017 Jan 12;13(1):e1005255. doi: 10.1371/journal.pcbi.1005255 (PMC5230743; doi:10.1371/journal.pcbi.1005255)
Supplement: S1 File — (CSV) [file pcbi.1005255.s008.csv]

ID	Real.Time	Pf.ml	TS.pos	dlimit
EHMI-2.1	0	10	0	20
EHMI-2.1	4	10	0	20
EHMI-2.1	4.3	10	0	20
EHMI-2.1	5	10	0	20
EHMI-2.1	5.3	10	0	20
EHMI-2.1	6	10	0	20
EHMI-2.1	6.3	10	0	20
EHMI-2.1	7	131.6	0	20
EHMI-2.1	7.3	71	0	20
EHMI-2.1	8	76.9	0	20
EHMI-2.1	8.3	103.7	0	20
EHMI-2.1	9	1862.2	0	20
EHMI-2.1	9.3	1670.4	0	20
EHMI-2.1	10	674	0	20
EHMI-2.1	10.3	2114.9	1	20
EHMI-2.2	0	10	0	20
EHMI-2.2	4	10	0	20
EHMI-2.2	4.3	10	0	20
EHMI-2.2	5	10	0	20
EHMI-2.2	5.3	10	0	20
EHMI-2.2	6	10	0	20
EHMI-2.2	6.3	22.7	0	20
EHMI-2.2	7	146.5	0	20
EHMI-2.2	7.3	267.8	0	20
EHMI-2.2	8	86.4	0	20
EHMI-2.2	8.3	50.3	0	20
EHMI-2.2	9	1485.1	0	20
EHMI-2.2	9.3	816.1	0	20
EHMI-2.2	10	525	1	20
EHMI-2.3	0	10	0	20
EHMI-2.3	4	10	0	20
EHMI-2.3	4.3	10	0	20
EHMI-2.3	5	10	0	20
EHMI-2.3	5.3	10	0	20
EHMI-2.3	6	10	0	20
EHMI-2.3	6.3	10	0	20
EHMI-2.3	7	600.4	0	20
EHMI-2.3	7.3	1749	0	20
EHMI-2.3	7.6	1303.9	0	20
EHMI-2.3	8	363.3	0	20
EHMI-2.3	8.3	793.8	0	20
EHMI-2.3	8.6	18142.1	1	20
EHMI-2.4	0	10	0	20
EHMI-2.4	4	10	0	20
EHMI-2.4	4.3	10	0	20
EHMI-2.4	5	10	0	20
EHMI-2.4	5.3	10	0	20
EHMI-2.4	6	10	0	20
EHMI-2.4	6.3	24	0	20
EHMI-2.4	7	3593.9	0	20
EHMI-2.4	7.3	1648	0	20
EHMI-2.4	8	557.7	0	20
EHMI-2.4	8.3	2637	0	20
EHMI-2.4	9	18264.3	1	20
EHMI-2.5	0	10	0	20
EHMI-2.5	4	10	0	20
EHMI-2.5	4.3	10	0	20
EHMI-2.5	5	10	0	20
EHMI-2.5	5.3	10	0	20
EHMI-2.5	6	10	0	20
EHMI-2.5	6.3	13.2	0	20
EHMI-2.5	7	2642.2	0	20
EHMI-2.5	7.3	2283.9	0	20
EHMI-2.5	7.6	1498.8	1	20
EHMI-3.1	0	10	0	20
EHMI-3.1	4	10	0	20
EHMI-3.1	4.3	10	0	20
EHMI-3.1	5	10	0	20
EHMI-3.1	5.3	10	0	20
EHMI-3.1	6	10	0	20
EHMI-3.1	6.3	10	0	20
EHMI-3.1	7	332	0	20
EHMI-3.1	7.3	881	0	20
EHMI-3.1	8	298	0	20
EHMI-3.1	8.3	464	0	20
EHMI-3.1	9	2520	1	20
EHMI-3.1	9.3	1735		20
EHMI-3.1	10	6479		20
EHMI-3.1	10.3	26717		20
EHMI-3.1	11	19691		20
EHMI-3.2	0	10	0	20
EHMI-3.2	4	10	0	20
EHMI-3.2	4.3	10	0	20
EHMI-3.2	5	10	0	20
EHMI-3.2	5.3	10	0	20
EHMI-3.2	6	10	0	20
EHMI-3.2	6.3	10	0	20
EHMI-3.2	7	1541	0	20
EHMI-3.2	7.3	1663	0	20
EHMI-3.2	8	1996	1	20
EHMI-3.2	8.3	506		20
EHMI-3.2	9	14777		20
EHMI-3.2	9.3	13659		20
EHMI-3.2	10	2155		20
EHMI-3.3	0	10	0	20
EHMI-3.3	4	10	0	20
EHMI-3.3	4.3	10	0	20
EHMI-3.3	5	10	0	20
EHMI-3.3	5.3	10	0	20
EHMI-3.3	6	10	0	20
EHMI-3.3	6.3	10	0	20
EHMI-3.3	7	955	0	20
EHMI-3.3	7.3	2294	0	20
EHMI-3.3	8	1283	1	20
EHMI-3.3	8.3	1090		20
EHMI-3.3	9	10007		20
EHMI-3.3	9.3	40174		20
EHMI-3.3	10	7474		20
EHMI-3.4	0	10	0	20
EHMI-3.4	4	10	0	20
EHMI-3.4	4.3	10	0	20
EHMI-3.4	5	10	0	20
EHMI-3.4	5.3	10	0	20
EHMI-3.4	6	10	0	20
EHMI-3.4	6.3	44	0	20
EHMI-3.4	7	4207	0	20
EHMI-3.4	7.3	3659	1	20
EHMI-3.4	8	1707		20
EHMI-3.4	8.3	1608		20
EHMI-3.4	9	15545		20
EHMI-3.4	9.3	10766		20
EHMI-3.5	0	10	0	20
EHMI-3.5	4	10	0	20
EHMI-3.5	4.3	10	0	20
EHMI-3.5	5	10	0	20
EHMI-3.5	5.3	10	0	20
EHMI-3.5	6	10	0	20
EHMI-3.5	6.3	10	0	20
EHMI-3.5	7	434	0	20
EHMI-3.5	7.3	745	0	20
EHMI-3.5	8	520	0	20
EHMI-3.5	8.3	197	1	20
EHMI-3.5	9	2591		20
EHMI-3.5	9.3	2395		20
EHMI-3.5	10	2284		20
EHMI-3.5	10.3	18932		20
EHMI-4.1	0	10	0	20
EHMI-4.1	4	10	0	20
EHMI-4.1	4.3	10	0	20
EHMI-4.1	5	10	0	20
EHMI-4.1	5.3	10	0	20
EHMI-4.1	6	10	0	20
EHMI-4.1	6.3	10	0	20
EHMI-4.1	7	159	0	20
EHMI-4.1	7.3	159	0	20
EHMI-4.1	8	76	0	20
EHMI-4.1	8.3	22	0	20
EHMI-4.1	9	2868	1	20
EHMI-4.2	0	10	0	20
EHMI-4.2	4	10	0	20
EHMI-4.2	4.3	10	0	20
EHMI-4.2	5	10	0	20
EHMI-4.2	5.3	10	0	20
EHMI-4.2	6	10	0	20
EHMI-4.2	6.3	10	0	20
EHMI-4.2	7	622	0	20
EHMI-4.2	7.3	850	0	20
EHMI-4.2	8	1302	0	20
EHMI-4.2	8.3	423	0	20
EHMI-4.2	9	10750	1	20
EHMI-4.3	0	10	0	20
EHMI-4.3	4	10	0	20
EHMI-4.3	4.3	10	0	20
EHMI-4.3	5	10	0	20
EHMI-4.3	5.3	10	0	20
EHMI-4.3	6	10	0	20
EHMI-4.3	6.3	25	0	20
EHMI-4.3	7	514	0	20
EHMI-4.3	7.3	619	0	20
EHMI-4.3	8	210	0	20
EHMI-4.3	8.3	223	0	20
EHMI-4.3	9	8282	1	20
EHMI-4.4	0	10	0	20
EHMI-4.4	4	10	0	20
EHMI-4.4	4.3	10	0	20
EHMI-4.4	5	10	0	20
EHMI-4.4	5.3	10	0	20
EHMI-4.4	6	10	0	20
EHMI-4.4	6.3	10	0	20
EHMI-4.4	7	13	0	20
EHMI-4.4	7.3	433	0	20
EHMI-4.4	8	950	0	20
EHMI-4.4	8.3	470	0	20
EHMI-4.4	9	383	0	20
EHMI-4.4	9.3	3251	1	20
EHMI-4.5	0	10	0	20
EHMI-4.5	4	10	0	20
EHMI-4.5	4.3	10	0	20
EHMI-4.5	5	10	0	20
EHMI-4.5	5.3	10	0	20
EHMI-4.5	6	10	0	20
EHMI-4.5	6.3	10	0	20
EHMI-4.5	7	960	0	20
EHMI-4.5	7.3	1200	0	20
EHMI-4.5	8	417	0	20
EHMI-4.5	8.3	324	0	20
EHMI-4.5	9	10716	1	20
EHMI-5.5CM01	0	10	0	20
EHMI-5.5CM01	4	10	0	20
EHMI-5.5CM01	4.3	10	0	20
EHMI-5.5CM01	5	10	0	20
EHMI-5.5CM01	5.3	10	0	20
EHMI-5.5CM01	6	10	0	20
EHMI-5.5CM01	6.3	141	0	20
EHMI-5.5CM01	7	1470	0	20
EHMI-5.5CM01	7.3	732	0	20
EHMI-5.5CM01	8	79	0	20
EHMI-5.5CM01	8.3	1603	0	20
EHMI-5.5CM01	9	4095	0	20
EHMI-5.5CM01	9.3	13852	1	20
EHMI-5.5GS02	0	10	0	20
EHMI-5.5GS02	4	10	0	20
EHMI-5.5GS02	4.3	10	0	20
EHMI-5.5GS02	5	10	0	20
EHMI-5.5GS02	5.3	10	0	20
EHMI-5.5GS02	6	10	0	20
EHMI-5.5GS02	6.3	10	0	20
EHMI-5.5GS02	7	1455	0	20
EHMI-5.5GS02	7.3	522	0	20
EHMI-5.5GS02	7.6	2083	0	20
EHMI-5.5GS02	8	132	0	20
EHMI-5.5GS02	8.3	3509	1	20
EHMI-5.5PG04	0	10	0	20
EHMI-5.5PG04	4	10	0	20
EHMI-5.5PG04	4.3	10	0	20
EHMI-5.5PG04	5	10	0	20
EHMI-5.5PG04	5.3	10	0	20
EHMI-5.5PG04	6	10	0	20
EHMI-5.5PG04	6.3	10	0	20
EHMI-5.5PG04	7	18	0	20
EHMI-5.5PG04	7.3	23	0	20
EHMI-5.5PG04	8	49	0	20
EHMI-5.5PG04	8.3	186	0	20
EHMI-5.5PG04	9	821	0	20
EHMI-5.5PG04	9.3	1019	1	20
EHMI-5.5GW05	0	10	0	20
EHMI-5.5GW05	4	10	0	20
EHMI-5.5GW05	4.3	10	0	20
EHMI-5.5GW05	5	10	0	20
EHMI-5.5GW05	5.3	10	0	20
EHMI-5.5GW05	6	10	0	20
EHMI-5.5GW05	6.3	288	0	20
EHMI-5.5GW05	7	1103	0	20
EHMI-5.5GW05	7.3	2062	1	20
EHMI-5.5IF07	0	10	0	20
EHMI-5.5IF07	4	10	0	20
EHMI-5.5IF07	4.3	10	0	20
EHMI-5.5IF07	5	10	0	20
EHMI-5.5IF07	5.3	10	0	20
EHMI-5.5IF07	6	10	0	20
EHMI-5.5IF07	6.3	10	0	20
EHMI-5.5IF07	7	1548	0	20
EHMI-5.5IF07	7.3	9241	1	20
EHMI-8A.1	0	10	0	20
EHMI-8A.1	5	10	0	20
EHMI-8A.1	5.3	10	0	20
EHMI-8A.1	6	10	0	20
EHMI-8A.1	6.3	26	0	20
EHMI-8A.1	7	1995	0	20
EHMI-8A.1	7.3	2004	0	20
EHMI-8A.1	8	114	0	20
EHMI-8A.1	8.3	723	0	20
EHMI-8A.1	8.6	28044	0	20
EHMI-8A.1	9	26445	1	20
EHMI-8A.2	0	10	0	20
EHMI-8A.2	5	10	0	20
EHMI-8A.2	5.3	10	0	20
EHMI-8A.2	6	10	0	20
EHMI-8A.2	6.3	10	0	20
EHMI-8A.2	7	32	0	20
EHMI-8A.2	7.3	10	0	20
EHMI-8A.2	8	18	0	20
EHMI-8A.2	8.3	42	0	20
EHMI-8A.2	8.6	135	0	20
EHMI-8A.2	9	780	0	20
EHMI-8A.2	9.3	461	0	20
EHMI-8A.2	9.6	883	0	20
EHMI-8A.2	10	252	0	20
EHMI-8A.2	10.3	1298	0	20
EHMI-8A.2	10.6	6114	1	20
EHMI-8A.2	11	10724	0	20
EHMI-8A.3	0	10	0	20
EHMI-8A.3	5	10	0	20
EHMI-8A.3	5.3	10	0	20
EHMI-8A.3	6	10	0	20
EHMI-8A.3	6.3	10	0	20
EHMI-8A.3	7	90	0	20
EHMI-8A.3	7.3	43	0	20
EHMI-8A.3	8	15	0	20
EHMI-8A.3	8.3	65	0	20
EHMI-8A.3	8.6	1165	0	20
EHMI-8A.3	9	1294	0	20
EHMI-8A.3	9.3	1729	0	20
EHMI-8A.3	9.6	1700	0	20
EHMI-8A.3	10	393	0	20
EHMI-8A.3	10.3	6702	0	20
EHMI-8A.3	10.6	28329	1	20
EHMI-8A.3	11	34543	0	20
EHMI-8A.4	0	10	0	20
EHMI-8A.4	5	10	0	20
EHMI-8A.4	5.3	10	0	20
EHMI-8A.4	6	10	0	20
EHMI-8A.4	6.3	174	0	20
EHMI-8A.4	7	4491	1	20
EHMI-8A.5	0	10	0	20
EHMI-8A.5	5	10	0	20
EHMI-8A.5	5.3	10	0	20
EHMI-8A.5	6	10	0	20
EHMI-8A.5	6.3	35	0	20
EHMI-8A.5	7	804	0	20
EHMI-8A.5	7.3	577	0	20
EHMI-8A.5	8	126	0	20
EHMI-8A.5	8.3	494	0	20
EHMI-8A.5	8.6	6856	0	20
EHMI-8A.5	9	16937	1	20
EHMI-8B.8B WW 778	0	10	0	20
EHMI-8B.8B WW 778	5	10	0	20
EHMI-8B.8B WW 778	5.3	10	0	20
EHMI-8B.8B WW 778	6	10	0	20
EHMI-8B.8B WW 778	6.3	28	0	20
EHMI-8B.8B WW 778	7	8913	0	20
EHMI-8B.8B WW 778	7.3	16596	0	20
EHMI-8B.8B WW 778	7.6	1000	1	20
EHMI-8B.8B NV 687	0	10	0	20
EHMI-8B.8B NV 687	5	10	0	20
EHMI-8B.8B NV 687	5.3	10	0	20
EHMI-8B.8B NV 687	6	10	0	20
EHMI-8B.8B NV 687	6.3	10	0	20
EHMI-8B.8B NV 687	7	10	0	20
EHMI-8B.8B NV 687	7.3	316	0	20
EHMI-8B.8B NV 687	7.6	186	0	20
EHMI-8B.8B NV 687	8	794	0	20
EHMI-8B.8B NV 687	8.3	89	0	20
EHMI-8B.8B NV 687	9	631	0	20
EHMI-8B.8B NV 687	9.3	1950	0	20
EHMI-8B.8B NV 687	9.6	1230	1	20
EHMI-8B.8B CN 777	0	10	0	20
EHMI-8B.8B CN 777	5	10	0	20
EHMI-8B.8B CN 777	5.3	10	0	20
EHMI-8B.8B CN 777	6	10	0	20
EHMI-8B.8B CN 777	6.3	10	0	20
EHMI-8B.8B CN 777	7	759	0	20
EHMI-8B.8B CN 777	7.6	1000	0	20
EHMI-8B.8B CN 777	8	1122	0	20
EHMI-8B.8B CN 777	8.3	355	0	20
EHMI-8B.8B CN 777	8.6	1660	0	20
EHMI-8B.8B CN 777	9	4266	0	20
EHMI-8B.8B CN 777	9.3	1096	1	20
EHMI-8B.8B AS 462	0	10	0	20
EHMI-8B.8B AS 462	5	10	0	20
EHMI-8B.8B AS 462	5.3	10	0	20
EHMI-8B.8B AS 462	6	10	0	20
EHMI-8B.8B AS 462	6.3	10	0	20
EHMI-8B.8B AS 462	7	389	0	20
EHMI-8B.8B AS 462	7.3	1288	0	20
EHMI-8B.8B AS 462	7.6	2042	1	20
EHMI-8B.8B RK 742	0	10	0	20
EHMI-8B.8B RK 742	5	10	0	20
EHMI-8B.8B RK 742	5.3	10	0	20
EHMI-8B.8B RK 742	6	10	0	20
EHMI-8B.8B RK 742	6.3	10	0	20
EHMI-8B.8B RK 742	7	10	0	20
EHMI-8B.8B RK 742	7.3	741	0	20
EHMI-8B.8B RK 742	7.6	135	0	20
EHMI-8B.8B RK 742	8	49	0	20
EHMI-8B.8B RK 742	8.3	501	0	20
EHMI-8B.8B RK 742	8.6	2692	0	20
EHMI-8B.8B RK 742	9	661	0	20
EHMI-8B.8B RK 742	9.3	1585	0	20
EHMI-8B.8B RK 742	9.6	7244	0	20
EHMI-8B.8B RK 742	10	6607	0	20
EHMI-8B.8B RK 742	10.3	13182	1	20
LSA3-Control.TV-081	0	100	0	200
LSA3-Control.TV-081	5	100	0	200
LSA3-Control.TV-081	5.3	100	0	200
LSA3-Control.TV-081	6	100	0	200
LSA3-Control.TV-081	6.3	100	0	200
LSA3-Control.TV-081	7	220	0	200
LSA3-Control.TV-081	7.3	340	0	200
LSA3-Control.TV-081	7.6	57	0	200
LSA3-Control.TV-081	8	31	0	200
LSA3-Control.TV-081	8.3	797	0	200
LSA3-Control.TV-081	8.6	1065	0	200
LSA3-Control.TV-081	9	9987	0	200
LSA3-Control.TV-081	9.3	5398	0	200
LSA3-Control.TV-081	9.6	2474	0	200
LSA3-Control.TV-081	10	985	0	200
LSA3-Control.TV-081	10.3	14491	1	200
LSA3-Control.LE-422	0	100	0	200
LSA3-Control.LE-422	5	100	0	200
LSA3-Control.LE-422	5.3	100	0	200
LSA3-Control.LE-422	6	100	0	200
LSA3-Control.LE-422	6.3	100	0	200
LSA3-Control.LE-422	7	132	0	200
LSA3-Control.LE-422	7.3	83	0	200
LSA3-Control.LE-422	7.6	498	0	200
LSA3-Control.LE-422	8	127	0	200
LSA3-Control.LE-422	8.3	367	0	200
LSA3-Control.LE-422	8.6	527	0	200
LSA3-Control.LE-422	9	2739	0	200
LSA3-Control.LE-422	9.3	9852	0	200
LSA3-Control.LE-422	9.6	908	0	200
LSA3-Control.LE-422	10	297	0	200
LSA3-Control.LE-422	10.3	108871	1	200
LSA3-Control.Mfe-645	0	100	0	200
LSA3-Control.Mfe-645	5	100	0	200
LSA3-Control.Mfe-645	5.3	100	0	200
LSA3-Control.Mfe-645	6	100	0	200
LSA3-Control.Mfe-645	6.3	1471	0	200
LSA3-Control.Mfe-645	7	3683	0	200
LSA3-Control.Mfe-645	7.3	19992	0	200
LSA3-Control.Mfe-645	7.6	3465	0	200
LSA3-Control.Mfe-645	8	416	0	200
LSA3-Control.Mfe-645	8.3	11477	0	200
LSA3-Control.Mfe-645	8.6	57098	0	200
LSA3-Control.Mfe-645	9	42644	1	200
LSA3-Control.JV-650	0	100	0	200
LSA3-Control.JV-650	5	100	0	200
LSA3-Control.JV-650	5.3	100	0	200
LSA3-Control.JV-650	6	100	0	200
LSA3-Control.JV-650	6.3	100	0	200
LSA3-Control.JV-650	7	472	0	200
LSA3-Control.JV-650	7.3	892	0	200
LSA3-Control.JV-650	7.6	789	0	200
LSA3-Control.JV-650	8	246	0	200
LSA3-Control.JV-650	8.3	430	0	200
LSA3-Control.JV-650	8.6	3054	0	200
LSA3-Control.JV-650	9	2701	0	200
LSA3-Control.JV-650	9.3	1931	0	200
LSA3-Control.JV-650	9.6	1716	0	200
LSA3-Control.JV-650	10	17268	0	200
LSA3-Control.JV-650	10.3	34413	0	200
LSA3-Control.JV-650	10.6	44856	0	200
LSA3-Control.JV-650	11	91716	1	200
LSA3-Control.BB-654	0	100	0	200
LSA3-Control.BB-654	5	100	0	200
LSA3-Control.BB-654	5.3	100	0	200
LSA3-Control.BB-654	6	100	0	200
LSA3-Control.BB-654	6.3	100	0	200
LSA3-Control.BB-654	7	50	0	200
LSA3-Control.BB-654	7.3	50	0	200
LSA3-Control.BB-654	7.6	50	0	200
LSA3-Control.BB-654	8	50	0	200
LSA3-Control.BB-654	8.3	1102	0	200
LSA3-Control.BB-654	8.6	2799	0	200
LSA3-Control.BB-654	9	682	0	200
LSA3-Control.BB-654	9.3	199	0	200
LSA3-Control.BB-654	9.6	169	0	200
LSA3-Control.BB-654	10	231	0	200
LSA3-Control.BB-654	10.3	316	0	200
LSA3-Control.BB-654	10.6	2253	0	200
LSA3-Control.BB-654	11	1528	0	200
LSA3-Control.BB-654	11.3	3382	0	200
LSA3-Control.BB-654	11.6	6496	0	200
LSA3-Control.BB-654	12	18988	0	200
LSA3-Control.BB-654	12.3	5927	1	200
LSA3-Control.IV-656	0	100	0	200
LSA3-Control.IV-656	5	100	0	200
LSA3-Control.IV-656	5.3	100	0	200
LSA3-Control.IV-656	6	100	0	200
LSA3-Control.IV-656	6.3	100	0	200
LSA3-Control.IV-656	7	315	0	200
LSA3-Control.IV-656	7.3	72	0	200
LSA3-Control.IV-656	7.6	363	0	200
LSA3-Control.IV-656	8	653	0	200
LSA3-Control.IV-656	8.3	341	0	200
LSA3-Control.IV-656	8.6	1423	0	200
LSA3-Control.IV-656	9	5810	0	200
LSA3-Control.IV-656	9.3	1773	0	200
LSA3-Control.IV-656	9.6	1429	0	200
LSA3-Control.IV-656	10	5702	1	200
LSA3-Alum.WS-394	0	100	0	200
LSA3-Alum.WS-394	5	100	0	200
LSA3-Alum.WS-394	5.3	100	0	200
LSA3-Alum.WS-394	6	100	0	200
LSA3-Alum.WS-394	6.3	157	0	200
LSA3-Alum.WS-394	7	336	0	200
LSA3-Alum.WS-394	7.3	246	0	200
LSA3-Alum.WS-394	7.6	1983	0	200
LSA3-Alum.WS-394	8	265	0	200
LSA3-Alum.WS-394	8.3	368	0	200
LSA3-Alum.WS-394	8.6	3053	0	200
LSA3-Alum.WS-394	9	4923	0	200
LSA3-Alum.WS-394	9.3	2776	0	200
LSA3-Alum.WS-394	9.6	16251	0	200
LSA3-Alum.WS-394	10	4981	0	200
LSA3-Alum.WS-394	10.3	36815	1	200
LSA3-Alum.FP-440	0	100	0	200
LSA3-Alum.FP-440	5	100	0	200
LSA3-Alum.FP-440	5.3	100	0	200
LSA3-Alum.FP-440	6	100	0	200
LSA3-Alum.FP-440	6.3	100	0	200
LSA3-Alum.FP-440	7	340	0	200
LSA3-Alum.FP-440	7.3	116	0	200
LSA3-Alum.FP-440	7.6	1937	0	200
LSA3-Alum.FP-440	8	972	0	200
LSA3-Alum.FP-440	8.3	565	0	200
LSA3-Alum.FP-440	8.6	515	0	200
LSA3-Alum.FP-440	9	3260	0	200
LSA3-Alum.FP-440	9.3	4525	0	200
LSA3-Alum.FP-440	9.6	1419	0	200
LSA3-Alum.FP-440	10	4156	0	200
LSA3-Alum.FP-440	10.3	25815	0	200
LSA3-Alum.FP-440	10.6	23060	0	200
LSA3-Alum.FP-440	11	49921	1	200
LSA3-Alum.MB-481	0	100	0	200
LSA3-Alum.MB-481	5	100	0	200
LSA3-Alum.MB-481	5.3	100	0	200
LSA3-Alum.MB-481	6	100	0	200
LSA3-Alum.MB-481	6.3	100	0	200
LSA3-Alum.MB-481	7	100	0	200
LSA3-Alum.MB-481	7.3	100	0	200
LSA3-Alum.MB-481	7.6	155	0	200
LSA3-Alum.MB-481	8	467	0	200
LSA3-Alum.MB-481	8.3	2526	0	200
LSA3-Alum.MB-481	8.6	187	0	200
LSA3-Alum.MB-481	9	1112	0	200
LSA3-Alum.MB-481	9.3	289	0	200
LSA3-Alum.MB-481	9.6	837	0	200
LSA3-Alum.MB-481	10	77	0	200
LSA3-Alum.MB-481	10.3	321	0	200
LSA3-Alum.MB-481	10.6	4179	0	200
LSA3-Alum.MB-481	11	2531	0	200
LSA3-Alum.MB-481	11.3	7834	1	200
LSA3-Alum.MFr 500	0	100	0	200
LSA3-Alum.MFr 500	5	100	0	200
LSA3-Alum.MFr 500	5.3	100	0	200
LSA3-Alum.MFr 500	6	100	0	200
LSA3-Alum.MFr 500	6.3	100	0	200
LSA3-Alum.MFr 500	7	2019	0	200
LSA3-Alum.MFr 500	7.3	3905	0	200
LSA3-Alum.MFr 500	7.6	842	0	200
LSA3-Alum.MFr 500	8	11746	0	200
LSA3-Alum.MFr 500	8.3	5076	0	200
LSA3-Alum.MFr 500	8.6	65135	0	200
LSA3-Alum.MFr 500	9	114717	1	200
LSA3-Alum.MH-510	0	100	0	200
LSA3-Alum.MH-510	5	100	0	200
LSA3-Alum.MH-510	5.3	100	0	200
LSA3-Alum.MH-510	6	100	0	200
LSA3-Alum.MH-510	6.3	100	0	200
LSA3-Alum.MH-510	7	100	0	200
LSA3-Alum.MH-510	7.3	100	0	200
LSA3-Alum.MH-510	7.6	353	0	200
LSA3-Alum.MH-510	8.3	92	0	200
LSA3-Alum.MH-510	8.6	5414	0	200
LSA3-Alum.MH-510	9	376	0	200
LSA3-Alum.MH-510	9.3	344	0	200
LSA3-Alum.MH-510	9.6	136	0	200
LSA3-Alum.MH-510	10	67	0	200
LSA3-Alum.MH-510	10.3	1748	0	200
LSA3-Alum.MH-510	10.6	7019	0	200
LSA3-Alum.MH-510	11	2714	1	200
LSA3-Alum.BL-585	0	100	0	200
LSA3-Alum.BL-585	5	100	0	200
LSA3-Alum.BL-585	5.3	100	0	200
LSA3-Alum.BL-585	6	100	0	200
LSA3-Alum.BL-585	6.3	745	0	200
LSA3-Alum.BL-585	7	3534	0	200
LSA3-Alum.BL-585	7.3	46440	0	200
LSA3-Alum.BL-585	7.6	15872	0	200
LSA3-Alum.BL-585	8	2234	0	200
LSA3-Alum.BL-585	8.3	699	0	200
LSA3-Alum.BL-585	8.6	7797	0	200
LSA3-Alum.BL-585	9	23793	1	200
LSA3-Mon.HT-483	0	100	0	200
LSA3-Mon.HT-483	5	100	0	200
LSA3-Mon.HT-483	5.3	100	0	200
LSA3-Mon.HT-483	6	100	0	200
LSA3-Mon.HT-483	6.3	100	0	200
LSA3-Mon.HT-483	7	787	0	200
LSA3-Mon.HT-483	7.3	1595	0	200
LSA3-Mon.HT-483	7.6	944	0	200
LSA3-Mon.HT-483	8	332	0	200
LSA3-Mon.HT-483	8.3	727	0	200
LSA3-Mon.HT-483	8.6	2364	0	200
LSA3-Mon.HT-483	9	21624	0	200
LSA3-Mon.HT-483	9.3	18873	1	200
LSA3-Mon.MV-494	0	100	0	200
LSA3-Mon.MV-494	5	100	0	200
LSA3-Mon.MV-494	5.3	100	0	200
LSA3-Mon.MV-494	6	100	0	200
LSA3-Mon.MV-494	6.3	100	0	200
LSA3-Mon.MV-494	7	210	0	200
LSA3-Mon.MV-494	7.3	776	0	200
LSA3-Mon.MV-494	7.6	311	0	200
LSA3-Mon.MV-494	8	213	0	200
LSA3-Mon.MV-494	8.3	78	0	200
LSA3-Mon.MV-494	8.6	4911	0	200
LSA3-Mon.MV-494	9	3372	0	200
LSA3-Mon.MV-494	9.3	3371	0	200
LSA3-Mon.MV-494	9.6	11863	0	200
LSA3-Mon.MV-494	10	7245	0	200
LSA3-Mon.MV-494	10.3	11953	1	200
LSA3-Mon.AR-498	0	100	0	200
LSA3-Mon.AR-498	5	100	0	200
LSA3-Mon.AR-498	5.3	100	0	200
LSA3-Mon.AR-498	6	100	0	200
LSA3-Mon.AR-498	6.3	307	0	200
LSA3-Mon.AR-498	7	2868	0	200
LSA3-Mon.AR-498	7.3	9179	0	200
LSA3-Mon.AR-498	7.6	2560	0	200
LSA3-Mon.AR-498	8	1713	0	200
LSA3-Mon.AR-498	8.3	3305	0	200
LSA3-Mon.AR-498	8.6	21144	0	200
LSA3-Mon.AR-498	9	92688	1	200
LSA3-Mon.SW-574	0	100	0	200
LSA3-Mon.SW-574	5	100	0	200
LSA3-Mon.SW-574	5.3	100	0	200
LSA3-Mon.SW-574	6	100	0	200
LSA3-Mon.SW-574	6.3	2894	0	200
LSA3-Mon.SW-574	7	810	0	200
LSA3-Mon.SW-574	7.3	1839	0	200
LSA3-Mon.SW-574	7.6	5054	0	200
LSA3-Mon.SW-574	8	2571	0	200
LSA3-Mon.SW-574	8.3	789	0	200
LSA3-Mon.SW-574	8.6	5095	0	200
LSA3-Mon.SW-574	9	73690	1	200
LSA3-Mon.PC-593	0	100	0	200
LSA3-Mon.PC-593	5	100	0	200
LSA3-Mon.PC-593	5.3	100	0	200
LSA3-Mon.PC-593	6	100	0	200
LSA3-Mon.PC-593	6.3	100	0	200
LSA3-Mon.PC-593	7	100	0	200
LSA3-Mon.PC-593	7.3	100	0	200
LSA3-Mon.PC-593	7.6	362	0	200
LSA3-Mon.PC-593	8	106	0	200
LSA3-Mon.PC-593	8.3	154	0	200
LSA3-Mon.PC-593	8.6	2053	0	200
LSA3-Mon.PC-593	9	76	0	200
LSA3-Mon.PC-593	9.3	319	0	200
LSA3-Mon.PC-593	9.6	169	0	200
LSA3-Mon.PC-593	10	273	0	200
LSA3-Mon.PC-593	10.3	1261	0	200
LSA3-Mon.PC-593	10.6	882	0	200
LSA3-Mon.PC-593	11	1184	0	200
LSA3-Mon.PC-593	11.3	3434	0	200
LSA3-Mon.PC-593	11.6	2844	0	200
LSA3-Mon.PC-593	12	14129	0	200
LSA3-Mon.PC-593	12.3	10635	1	200
LSA3-Mon.SB-611	0	100	0	200
LSA3-Mon.SB-611	5	100	0	200
LSA3-Mon.SB-611	5.3	100	0	200
LSA3-Mon.SB-611	6	100	0	200
LSA3-Mon.SB-611	6.3	100	0	200
LSA3-Mon.SB-611	7	254	0	200
LSA3-Mon.SB-611	7.3	184	0	200
LSA3-Mon.SB-611	7.6	560	0	200
LSA3-Mon.SB-611	8	230	0	200
LSA3-Mon.SB-611	8.3	523	0	200
LSA3-Mon.SB-611	8.6	2818	0	200
LSA3-Mon.SB-611	9	3817	1	200
TIP-1-NF54.1094-16	0	10	0	20
TIP-1-NF54.1094-16	5	10	0	20
TIP-1-NF54.1094-16	5.3	10	0	20
TIP-1-NF54.1094-16	6	10	0	20
TIP-1-NF54.1094-16	6.3	10	0	20
TIP-1-NF54.1094-16	7	372	0	20
TIP-1-NF54.1094-16	7.3	126	0	20
TIP-1-NF54.1094-16	7.6	1259	0	20
TIP-1-NF54.1094-16	8	501	0	20
TIP-1-NF54.1094-16	8.3	93	0	20
TIP-1-NF54.1094-16	8.6	2455	0	20
TIP-1-NF54.1094-16	9	1230	0	20
TIP-1-NF54.1094-16	9.3	1202	0	20
TIP-1-NF54.1094-16	9.6	275	0	20
TIP-1-NF54.1094-16	10	407	0	20
TIP-1-NF54.1094-16	10.3	16596	0	20
TIP-1-NF54.1094-16	10.6	14125	0	20
TIP-1-NF54.1094-16	11	60256	1	20
TIP-1-NF54.1089-18	0	10	0	20
TIP-1-NF54.1089-18	5	10	0	20
TIP-1-NF54.1089-18	5.3	10	0	20
TIP-1-NF54.1089-18	6	10	0	20
TIP-1-NF54.1089-18	6.3	10	0	20
TIP-1-NF54.1089-18	7	10	0	20
TIP-1-NF54.1089-18	7.3	269	0	20
TIP-1-NF54.1089-18	7.6	132	0	20
TIP-1-NF54.1089-18	8	20	0	20
TIP-1-NF54.1089-18	8.3	20	0	20
TIP-1-NF54.1089-18	8.6	83	0	20
TIP-1-NF54.1089-18	9	832	0	20
TIP-1-NF54.1089-18	9.3	158	0	20
TIP-1-NF54.1089-18	9.6	1023	0	20
TIP-1-NF54.1089-18	10	4571	0	20
TIP-1-NF54.1089-18	10.3	44668	0	20
TIP-1-NF54.1089-18	10.6	38905	0	20
TIP-1-NF54.1089-18	11	17378	0	20
TIP-1-NF54.1089-18	11.3	57544	1	20
TIP-1-NF54.1095-25	0	10	0	20
TIP-1-NF54.1095-25	5	10	0	20
TIP-1-NF54.1095-25	5.3	10	0	20
TIP-1-NF54.1095-25	6	10	0	20
TIP-1-NF54.1095-25	6.3	10	0	20
TIP-1-NF54.1095-25	7	457	0	20
TIP-1-NF54.1095-25	7.3	33	0	20
TIP-1-NF54.1095-25	7.6	51	0	20
TIP-1-NF54.1095-25	8	25	0	20
TIP-1-NF54.1095-25	8.3	62	0	20
TIP-1-NF54.1095-25	8.6	372	0	20
TIP-1-NF54.1095-25	9	676	0	20
TIP-1-NF54.1095-25	9.3	158	0	20
TIP-1-NF54.1095-25	9.6	138	0	20
TIP-1-NF54.1095-25	10	1047	0	20
TIP-1-NF54.1095-25	10.3	2239	0	20
TIP-1-NF54.1095-25	10.6	3715	0	20
TIP-1-NF54.1095-25	11	2884	1	20
TIP-1-NF54.1100-26	0	10	0	20
TIP-1-NF54.1100-26	5	10	0	20
TIP-1-NF54.1100-26	5.3	10	0	20
TIP-1-NF54.1100-26	6	10	0	20
TIP-1-NF54.1100-26	6.3	10	0	20
TIP-1-NF54.1100-26	7	10	0	20
TIP-1-NF54.1100-26	7.3	200	0	20
TIP-1-NF54.1100-26	7.6	41	0	20
TIP-1-NF54.1100-26	8	48	0	20
TIP-1-NF54.1100-26	8.3	63	0	20
TIP-1-NF54.1100-26	8.6	1259	0	20
TIP-1-NF54.1100-26	9	1413	0	20
TIP-1-NF54.1100-26	9.3	1585	0	20
TIP-1-NF54.1100-26	9.6	1950	0	20
TIP-1-NF54.1100-26	10	550	0	20
TIP-1-NF54.1100-26	10.3	12589	0	20
TIP-1-NF54.1100-26	10.6	66069	0	20
TIP-1-NF54.1100-26	11	22909	1	20
ZONMW1.1211	0	10	0	20
ZONMW1.1211	5	10	0	20
ZONMW1.1211	5.3	10	0	20
ZONMW1.1211	6	10	0	20
ZONMW1.1211	6.3	41	0	20
ZONMW1.1211	7	288	0	20
ZONMW1.1211	7.6	229	0	20
ZONMW1.1211	8	35	0	20
ZONMW1.1211	8.6	3802	0	20
ZONMW1.1211	9	10715	0	20
ZONMW1.1211	9.6	5129	1	20
ZONMW1.1264	0	10	0	20
ZONMW1.1264	5	10	0	20
ZONMW1.1264	5.3	10	0	20
ZONMW1.1264	6	10	0	20
ZONMW1.1264	6.3	10	0	20
ZONMW1.1264	7	229	0	20
ZONMW1.1264	7.6	209	0	20
ZONMW1.1264	8	20	0	20
ZONMW1.1264	8.6	1096	0	20
ZONMW1.1264	9	3090	0	20
ZONMW1.1264	9.6	1738	0	20
ZONMW1.1264	10	1660	0	20
ZONMW1.1264	10.6	40738	1	20
ZONMW1.1299	0	10	0	20
ZONMW1.1299	5	10	0	20
ZONMW1.1299	5.3	10	0	20
ZONMW1.1299	6	10	0	20
ZONMW1.1299	6.3	120	0	20
ZONMW1.1299	7	813	0	20
ZONMW1.1299	7.6	1585	0	20
ZONMW1.1299	8	229	0	20
ZONMW1.1299	8.6	10000	0	20
ZONMW1.1299	9	26915	1	20
ZONMW1.1346	0	10	0	20
ZONMW1.1346	5	10	0	20
ZONMW1.1346	5.3	10	0	20
ZONMW1.1346	6	10	0	20
ZONMW1.1346	6.3	214	0	20
ZONMW1.1346	7	2512	0	20
ZONMW1.1346	7.6	1820	0	20
ZONMW1.1346	8	1072	0	20
ZONMW1.1346	8.6	11749	0	20
ZONMW1.1346	9	72444	1	20
ZONMW1.1270	0	10	0	20
ZONMW1.1270	5	10	0	20
ZONMW1.1270	5.3	10	0	20
ZONMW1.1270	6	10	0	20
ZONMW1.1270	6.3	10	0	20
ZONMW1.1270	7	10	0	20
ZONMW1.1270	7.6	10	0	20
ZONMW1.1270	8	10	0	20
ZONMW1.1270	8.6	10	0	20
ZONMW1.1270	9	10	0	20
ZONMW1.1270	9.6	10	0	20
ZONMW1.1270	10	10	0	20
ZONMW1.1270	10.6	72	0	20
ZONMW1.1270	11	38	0	20
ZONMW1.1270	11.6	282	0	20
ZONMW1.1270	12	2344	0	20
ZONMW1.1270	12.5	2512	0	20
ZONMW1.1270	13	5248	0	20
ZONMW1.1270	13.5	33884	1	20
