# Supplementary material for: The Power of Malaria Vaccine Trials Using Controlled Human Malaria Infection
Source: PLoS Comput Biol. 2017 Jan 12;13(1):e1005255. doi: 10.1371/journal.pcbi.1005255 (PMC5230743; doi:10.1371/journal.pcbi.1005255)
Supplement: S2 File — (XLSX) [file pcbi.1005255.s009.xlsx]

## Sheet: GUI
	Coffeng et al. The power of malaria vaccine trials using controlled human malaria infection - Supplemental File S1
	PREDICT VACCINE TRIAL POWER*
	Enter trial details
	Vaccine type:	hepatic
	Expected average vaccine efficacy**:	0.8
	Expected variation in vaccine efficacy (sd on scale 0-1):	0.05
	Blood sampling frequency:	Three per day
	Set value for alpha:	0.05
	Set desired power:	0.8
	Minimum required sample size:	17
	Achieved power:	0.8244
	* Our power analyses (and those previously performed by Roestenberg et al. J Infect Dis 2012) are specifically designed to inform studies aimed at learning about the effects of hepatic and erythrocytic vaccines on parasite kinetics (i.e. impact on number first generation parasites and/or the parasite replication rate during the first two weeks after challenge). Although our model also provides ou…
	** We define vaccine efficacy as the relative reduction in total number of released merozoites induced by a hepatic vaccine, or the relative reduction in parasite growth rate induced by a erythrocytic vaccine during the first two weeks after challenge. Because our model describes parasite kinetics, we use these mechanical / biological definitions of vaccine efficacy so as to be able to simulate v…

## Sheet: Predicted trial power
N	Time.points	type	mu	sd	alpha	identifier	power		Input validation						Scenario selection
3	Three per day	hepatic	0.3	0.05	0.05	3Three per dayhepatic0.30.050.05	0.0381		Time.points	type	mu	sd	alpha		Time.points	Three per day
4	Three per day	hepatic	0.3	0.05	0.05	4Three per dayhepatic0.30.050.05	0.0518		Three per day	hepatic	0.3	0.05	0.05		type	hepatic
5	Three per day	hepatic	0.3	0.05	0.05	5Three per dayhepatic0.30.050.05	0.0547		Two per day	ery	0.4	0.1			mu	0.8
6	Three per day	hepatic	0.3	0.05	0.05	6Three per dayhepatic0.30.050.05	0.0617		One per day		0.5				sd	0.05
7	Three per day	hepatic	0.3	0.05	0.05	7Three per dayhepatic0.30.050.05	0.0647		One per two days (morning)		0.6				alpha	0.05	0
8	Three per day	hepatic	0.3	0.05	0.05	8Three per dayhepatic0.30.050.05	0.0738		One per two days (afternoon)		0.7				power_min	0.8	50
9	Three per day	hepatic	0.3	0.05	0.05	9Three per dayhepatic0.30.050.05	0.0698				0.8					0.8	0
10	Three per day	hepatic	0.3	0.05	0.05	10Three per dayhepatic0.30.050.05	0.0727				0.9				min_sample	17	1
11	Three per day	hepatic	0.3	0.05	0.05	11Three per dayhepatic0.30.050.05	0.0799				0.95					17
12	Three per day	hepatic	0.3	0.05	0.05	12Three per dayhepatic0.30.050.05	0.0821								power_achieved	0.8244
13	Three per day	hepatic	0.3	0.05	0.05	13Three per dayhepatic0.30.050.05	0.0855
14	Three per day	hepatic	0.3	0.05	0.05	14Three per dayhepatic0.30.050.05	0.0895
15	Three per day	hepatic	0.3	0.05	0.05	15Three per dayhepatic0.30.050.05	0.0902
16	Three per day	hepatic	0.3	0.05	0.05	16Three per dayhepatic0.30.050.05	0.0959
17	Three per day	hepatic	0.3	0.05	0.05	17Three per dayhepatic0.30.050.05	0.1012
18	Three per day	hepatic	0.3	0.05	0.05	18Three per dayhepatic0.30.050.05	0.1025		Dynamic table
19	Three per day	hepatic	0.3	0.05	0.05	19Three per dayhepatic0.30.050.05	0.1044		min_sample	N	power	identifier
20	Three per day	hepatic	0.3	0.05	0.05	20Three per dayhepatic0.30.050.05	0.1056		FALSE	3	0.1275	3Three per dayhepatic0.80.050.05
21	Three per day	hepatic	0.3	0.05	0.05	21Three per dayhepatic0.30.050.05	0.1141		FALSE	4	0.2106	4Three per dayhepatic0.80.050.05
22	Three per day	hepatic	0.3	0.05	0.05	22Three per dayhepatic0.30.050.05	0.11		FALSE	5	0.2845	5Three per dayhepatic0.80.050.05
23	Three per day	hepatic	0.3	0.05	0.05	23Three per dayhepatic0.30.050.05	0.1168		FALSE	6	0.3587	6Three per dayhepatic0.80.050.05
24	Three per day	hepatic	0.3	0.05	0.05	24Three per dayhepatic0.30.050.05	0.1208		FALSE	7	0.4278	7Three per dayhepatic0.80.050.05
25	Three per day	hepatic	0.3	0.05	0.05	25Three per dayhepatic0.30.050.05	0.1313		FALSE	8	0.4822	8Three per dayhepatic0.80.050.05
26	Three per day	hepatic	0.3	0.05	0.05	26Three per dayhepatic0.30.050.05	0.1247		FALSE	9	0.5332	9Three per dayhepatic0.80.050.05
27	Three per day	hepatic	0.3	0.05	0.05	27Three per dayhepatic0.30.050.05	0.1289		FALSE	10	0.5949	10Three per dayhepatic0.80.050.05
28	Three per day	hepatic	0.3	0.05	0.05	28Three per dayhepatic0.30.050.05	0.129		FALSE	11	0.6418	11Three per dayhepatic0.80.050.05
29	Three per day	hepatic	0.3	0.05	0.05	29Three per dayhepatic0.30.050.05	0.1352		FALSE	12	0.6791	12Three per dayhepatic0.80.050.05
30	Three per day	hepatic	0.3	0.05	0.05	30Three per dayhepatic0.30.050.05	0.1431		FALSE	13	0.7164	13Three per dayhepatic0.80.050.05
31	Three per day	hepatic	0.3	0.05	0.05	31Three per dayhepatic0.30.050.05	0.1366		FALSE	14	0.7439	14Three per dayhepatic0.80.050.05
32	Three per day	hepatic	0.3	0.05	0.05	32Three per dayhepatic0.30.050.05	0.148		FALSE	15	0.7841	15Three per dayhepatic0.80.050.05
33	Three per day	hepatic	0.3	0.05	0.05	33Three per dayhepatic0.30.050.05	0.1522		FALSE	16	0.7975	16Three per dayhepatic0.80.050.05
34	Three per day	hepatic	0.3	0.05	0.05	34Three per dayhepatic0.30.050.05	0.1507		TRUE	17	0.8244	17Three per dayhepatic0.80.050.05
35	Three per day	hepatic	0.3	0.05	0.05	35Three per dayhepatic0.30.050.05	0.1472		TRUE	18	0.8449	18Three per dayhepatic0.80.050.05
36	Three per day	hepatic	0.3	0.05	0.05	36Three per dayhepatic0.30.050.05	0.1591		TRUE	19	0.8639	19Three per dayhepatic0.80.050.05
37	Three per day	hepatic	0.3	0.05	0.05	37Three per dayhepatic0.30.050.05	0.1651		TRUE	20	0.8844	20Three per dayhepatic0.80.050.05
38	Three per day	hepatic	0.3	0.05	0.05	38Three per dayhepatic0.30.050.05	0.158		TRUE	21	0.8979	21Three per dayhepatic0.80.050.05
39	Three per day	hepatic	0.3	0.05	0.05	39Three per dayhepatic0.30.050.05	0.1728		TRUE	22	0.9104	22Three per dayhepatic0.80.050.05
40	Three per day	hepatic	0.3	0.05	0.05	40Three per dayhepatic0.30.050.05	0.1735		TRUE	23	0.9198	23Three per dayhepatic0.80.050.05
41	Three per day	hepatic	0.3	0.05	0.05	41Three per dayhepatic0.30.050.05	0.1704		TRUE	24	0.9308	24Three per dayhepatic0.80.050.05
42	Three per day	hepatic	0.3	0.05	0.05	42Three per dayhepatic0.30.050.05	0.1694		TRUE	25	0.9394	25Three per dayhepatic0.80.050.05
43	Three per day	hepatic	0.3	0.05	0.05	43Three per dayhepatic0.30.050.05	0.1856		TRUE	26	0.9495	26Three per dayhepatic0.80.050.05
44	Three per day	hepatic	0.3	0.05	0.05	44Three per dayhepatic0.30.050.05	0.1809		TRUE	27	0.9519	27Three per dayhepatic0.80.050.05
45	Three per day	hepatic	0.3	0.05	0.05	45Three per dayhepatic0.30.050.05	0.1824		TRUE	28	0.9609	28Three per dayhepatic0.80.050.05
46	Three per day	hepatic	0.3	0.05	0.05	46Three per dayhepatic0.30.050.05	0.1952		TRUE	29	0.965	29Three per dayhepatic0.80.050.05
47	Three per day	hepatic	0.3	0.05	0.05	47Three per dayhepatic0.30.050.05	0.1955		TRUE	30	0.9674	30Three per dayhepatic0.80.050.05
48	Three per day	hepatic	0.3	0.05	0.05	48Three per dayhepatic0.30.050.05	0.1926		TRUE	31	0.9723	31Three per dayhepatic0.80.050.05
49	Three per day	hepatic	0.3	0.05	0.05	49Three per dayhepatic0.30.050.05	0.1963		TRUE	32	0.9745	32Three per dayhepatic0.80.050.05
50	Three per day	hepatic	0.3	0.05	0.05	50Three per dayhepatic0.30.050.05	0.199		TRUE	33	0.9826	33Three per dayhepatic0.80.050.05
3	Three per day	ery	0.3	0.05	0.05	3Three per dayery0.30.050.05	0.0287		TRUE	34	0.9836	34Three per dayhepatic0.80.050.05
4	Three per day	ery	0.3	0.05	0.05	4Three per dayery0.30.050.05	0.0442		TRUE	35	0.9848	35Three per dayhepatic0.80.050.05
5	Three per day	ery	0.3	0.05	0.05	5Three per dayery0.30.050.05	0.0584		TRUE	36	0.9858	36Three per dayhepatic0.80.050.05
6	Three per day	ery	0.3	0.05	0.05	6Three per dayery0.30.050.05	0.0663		TRUE	37	0.9881	37Three per dayhepatic0.80.050.05
7	Three per day	ery	0.3	0.05	0.05	7Three per dayery0.30.050.05	0.0742		TRUE	38	0.9876	38Three per dayhepatic0.80.050.05
8	Three per day	ery	0.3	0.05	0.05	8Three per dayery0.30.050.05	0.0818		TRUE	39	0.989	39Three per dayhepatic0.80.050.05
9	Three per day	ery	0.3	0.05	0.05	9Three per dayery0.30.050.05	0.0901		TRUE	40	0.9921	40Three per dayhepatic0.80.050.05
10	Three per day	ery	0.3	0.05	0.05	10Three per dayery0.30.050.05	0.0994		TRUE	41	0.993	41Three per dayhepatic0.80.050.05
11	Three per day	ery	0.3	0.05	0.05	11Three per dayery0.30.050.05	0.1019		TRUE	42	0.993	42Three per dayhepatic0.80.050.05
12	Three per day	ery	0.3	0.05	0.05	12Three per dayery0.30.050.05	0.11		TRUE	43	0.9955	43Three per dayhepatic0.80.050.05
13	Three per day	ery	0.3	0.05	0.05	13Three per dayery0.30.050.05	0.1146		TRUE	44	0.9959	44Three per dayhepatic0.80.050.05
14	Three per day	ery	0.3	0.05	0.05	14Three per dayery0.30.050.05	0.1265		TRUE	45	0.9962	45Three per dayhepatic0.80.050.05
15	Three per day	ery	0.3	0.05	0.05	15Three per dayery0.30.050.05	0.1231		TRUE	46	0.9963	46Three per dayhepatic0.80.050.05
16	Three per day	ery	0.3	0.05	0.05	16Three per dayery0.30.050.05	0.1321		TRUE	47	0.9962	47Three per dayhepatic0.80.050.05
17	Three per day	ery	0.3	0.05	0.05	17Three per dayery0.30.050.05	0.1434		TRUE	48	0.9973	48Three per dayhepatic0.80.050.05
18	Three per day	ery	0.3	0.05	0.05	18Three per dayery0.30.050.05	0.1438		TRUE	49	0.9975	49Three per dayhepatic0.80.050.05
19	Three per day	ery	0.3	0.05	0.05	19Three per dayery0.30.050.05	0.1568		TRUE	50	0.9976	50Three per dayhepatic0.80.050.05
20	Three per day	ery	0.3	0.05	0.05	20Three per dayery0.30.050.05	0.165
21	Three per day	ery	0.3	0.05	0.05	21Three per dayery0.30.050.05	0.1687
22	Three per day	ery	0.3	0.05	0.05	22Three per dayery0.30.050.05	0.1752
23	Three per day	ery	0.3	0.05	0.05	23Three per dayery0.30.050.05	0.1758
24	Three per day	ery	0.3	0.05	0.05	24Three per dayery0.30.050.05	0.1856
25	Three per day	ery	0.3	0.05	0.05	25Three per dayery0.30.050.05	0.197
26	Three per day	ery	0.3	0.05	0.05	26Three per dayery0.30.050.05	0.1901
27	Three per day	ery	0.3	0.05	0.05	27Three per dayery0.30.050.05	0.2043
28	Three per day	ery	0.3	0.05	0.05	28Three per dayery0.30.050.05	0.2064
29	Three per day	ery	0.3	0.05	0.05	29Three per dayery0.30.050.05	0.2155
30	Three per day	ery	0.3	0.05	0.05	30Three per dayery0.30.050.05	0.2308
31	Three per day	ery	0.3	0.05	0.05	31Three per dayery0.30.050.05	0.2298
32	Three per day	ery	0.3	0.05	0.05	32Three per dayery0.30.050.05	0.2336
33	Three per day	ery	0.3	0.05	0.05	33Three per dayery0.30.050.05	0.239
34	Three per day	ery	0.3	0.05	0.05	34Three per dayery0.30.050.05	0.2485
35	Three per day	ery	0.3	0.05	0.05	35Three per dayery0.30.050.05	0.2553
36	Three per day	ery	0.3	0.05	0.05	36Three per dayery0.30.050.05	0.2521
37	Three per day	ery	0.3	0.05	0.05	37Three per dayery0.30.050.05	0.2664
38	Three per day	ery	0.3	0.05	0.05	38Three per dayery0.30.050.05	0.2721
39	Three per day	ery	0.3	0.05	0.05	39Three per dayery0.30.050.05	0.2697
40	Three per day	ery	0.3	0.05	0.05	40Three per dayery0.30.050.05	0.2863
41	Three per day	ery	0.3	0.05	0.05	41Three per dayery0.30.050.05	0.3001
42	Three per day	ery	0.3	0.05	0.05	42Three per dayery0.30.050.05	0.3054
43	Three per day	ery	0.3	0.05	0.05	43Three per dayery0.30.050.05	0.2966
44	Three per day	ery	0.3	0.05	0.05	44Three per dayery0.30.050.05	0.3038
45	Three per day	ery	0.3	0.05	0.05	45Three per dayery0.30.050.05	0.3063
46	Three per day	ery	0.3	0.05	0.05	46Three per dayery0.30.050.05	0.3207
47	Three per day	ery	0.3	0.05	0.05	47Three per dayery0.30.050.05	0.328
48	Three per day	ery	0.3	0.05	0.05	48Three per dayery0.30.050.05	0.3206
49	Three per day	ery	0.3	0.05	0.05	49Three per dayery0.30.050.05	0.3293
50	Three per day	ery	0.3	0.05	0.05	50Three per dayery0.30.050.05	0.3415
3	Three per day	hepatic	0.4	0.05	0.05	3Three per dayhepatic0.40.050.05	0.0453
4	Three per day	hepatic	0.4	0.05	0.05	4Three per dayhepatic0.40.050.05	0.0578
5	Three per day	hepatic	0.4	0.05	0.05	5Three per dayhepatic0.40.050.05	0.0702
6	Three per day	hepatic	0.4	0.05	0.05	6Three per dayhepatic0.40.050.05	0.0758
7	Three per day	hepatic	0.4	0.05	0.05	7Three per dayhepatic0.40.050.05	0.0837
8	Three per day	hepatic	0.4	0.05	0.05	8Three per dayhepatic0.40.050.05	0.0861
9	Three per day	hepatic	0.4	0.05	0.05	9Three per dayhepatic0.40.050.05	0.0968
10	Three per day	hepatic	0.4	0.05	0.05	10Three per dayhepatic0.40.050.05	0.1053
11	Three per day	hepatic	0.4	0.05	0.05	11Three per dayhepatic0.40.050.05	0.1062
12	Three per day	hepatic	0.4	0.05	0.05	12Three per dayhepatic0.40.050.05	0.1163
13	Three per day	hepatic	0.4	0.05	0.05	13Three per dayhepatic0.40.050.05	0.1219
14	Three per day	hepatic	0.4	0.05	0.05	14Three per dayhepatic0.40.050.05	0.1306
15	Three per day	hepatic	0.4	0.05	0.05	15Three per dayhepatic0.40.050.05	0.1344
16	Three per day	hepatic	0.4	0.05	0.05	16Three per dayhepatic0.40.050.05	0.146
17	Three per day	hepatic	0.4	0.05	0.05	17Three per dayhepatic0.40.050.05	0.1531
18	Three per day	hepatic	0.4	0.05	0.05	18Three per dayhepatic0.40.050.05	0.1539
19	Three per day	hepatic	0.4	0.05	0.05	19Three per dayhepatic0.40.050.05	0.1614
20	Three per day	hepatic	0.4	0.05	0.05	20Three per dayhepatic0.40.050.05	0.1707
21	Three per day	hepatic	0.4	0.05	0.05	21Three per dayhepatic0.40.050.05	0.1782
22	Three per day	hepatic	0.4	0.05	0.05	22Three per dayhepatic0.40.050.05	0.1853
23	Three per day	hepatic	0.4	0.05	0.05	23Three per dayhepatic0.40.050.05	0.1944
24	Three per day	hepatic	0.4	0.05	0.05	24Three per dayhepatic0.40.050.05	0.1994
25	Three per day	hepatic	0.4	0.05	0.05	25Three per dayhepatic0.40.050.05	0.2099
26	Three per day	hepatic	0.4	0.05	0.05	26Three per dayhepatic0.40.050.05	0.2097
27	Three per day	hepatic	0.4	0.05	0.05	27Three per dayhepatic0.40.050.05	0.2163
28	Three per day	hepatic	0.4	0.05	0.05	28Three per dayhepatic0.40.050.05	0.2233
29	Three per day	hepatic	0.4	0.05	0.05	29Three per dayhepatic0.40.050.05	0.2213
30	Three per day	hepatic	0.4	0.05	0.05	30Three per dayhepatic0.40.050.05	0.2369
31	Three per day	hepatic	0.4	0.05	0.05	31Three per dayhepatic0.40.050.05	0.2383
32	Three per day	hepatic	0.4	0.05	0.05	32Three per dayhepatic0.40.050.05	0.2593
33	Three per day	hepatic	0.4	0.05	0.05	33Three per dayhepatic0.40.050.05	0.2649
34	Three per day	hepatic	0.4	0.05	0.05	34Three per dayhepatic0.40.050.05	0.2532
35	Three per day	hepatic	0.4	0.05	0.05	35Three per dayhepatic0.40.050.05	0.269
36	Three per day	hepatic	0.4	0.05	0.05	36Three per dayhepatic0.40.050.05	0.2767
37	Three per day	hepatic	0.4	0.05	0.05	37Three per dayhepatic0.40.050.05	0.2819
38	Three per day	hepatic	0.4	0.05	0.05	38Three per dayhepatic0.40.050.05	0.2932
39	Three per day	hepatic	0.4	0.05	0.05	39Three per dayhepatic0.40.050.05	0.2965
40	Three per day	hepatic	0.4	0.05	0.05	40Three per dayhepatic0.40.050.05	0.2957
41	Three per day	hepatic	0.4	0.05	0.05	41Three per dayhepatic0.40.050.05	0.3127
42	Three per day	hepatic	0.4	0.05	0.05	42Three per dayhepatic0.40.050.05	0.3128
43	Three per day	hepatic	0.4	0.05	0.05	43Three per dayhepatic0.40.050.05	0.329
44	Three per day	hepatic	0.4	0.05	0.05	44Three per dayhepatic0.40.050.05	0.3232
45	Three per day	hepatic	0.4	0.05	0.05	45Three per dayhepatic0.40.050.05	0.3349
46	Three per day	hepatic	0.4	0.05	0.05	46Three per dayhepatic0.40.050.05	0.345
47	Three per day	hepatic	0.4	0.05	0.05	47Three per dayhepatic0.40.050.05	0.3406
48	Three per day	hepatic	0.4	0.05	0.05	48Three per dayhepatic0.40.050.05	0.3489
49	Three per day	hepatic	0.4	0.05	0.05	49Three per dayhepatic0.40.050.05	0.3545
50	Three per day	hepatic	0.4	0.05	0.05	50Three per dayhepatic0.40.050.05	0.368
3	Three per day	ery	0.4	0.05	0.05	3Three per dayery0.40.050.05	0.0333
4	Three per day	ery	0.4	0.05	0.05	4Three per dayery0.40.050.05	0.0606
5	Three per day	ery	0.4	0.05	0.05	5Three per dayery0.40.050.05	0.0824
6	Three per day	ery	0.4	0.05	0.05	6Three per dayery0.40.050.05	0.0951
7	Three per day	ery	0.4	0.05	0.05	7Three per dayery0.40.050.05	0.1118
8	Three per day	ery	0.4	0.05	0.05	8Three per dayery0.40.050.05	0.1321
9	Three per day	ery	0.4	0.05	0.05	9Three per dayery0.40.050.05	0.1495
10	Three per day	ery	0.4	0.05	0.05	10Three per dayery0.40.050.05	0.1494
11	Three per day	ery	0.4	0.05	0.05	11Three per dayery0.40.050.05	0.1716
12	Three per day	ery	0.4	0.05	0.05	12Three per dayery0.40.050.05	0.184
13	Three per day	ery	0.4	0.05	0.05	13Three per dayery0.40.050.05	0.1987
14	Three per day	ery	0.4	0.05	0.05	14Three per dayery0.40.050.05	0.203
15	Three per day	ery	0.4	0.05	0.05	15Three per dayery0.40.050.05	0.2287
16	Three per day	ery	0.4	0.05	0.05	16Three per dayery0.40.050.05	0.2407
17	Three per day	ery	0.4	0.05	0.05	17Three per dayery0.40.050.05	0.2458
18	Three per day	ery	0.4	0.05	0.05	18Three per dayery0.40.050.05	0.2627
19	Three per day	ery	0.4	0.05	0.05	19Three per dayery0.40.050.05	0.2761
20	Three per day	ery	0.4	0.05	0.05	20Three per dayery0.40.050.05	0.2833
21	Three per day	ery	0.4	0.05	0.05	21Three per dayery0.40.050.05	0.3082
22	Three per day	ery	0.4	0.05	0.05	22Three per dayery0.40.050.05	0.321
23	Three per day	ery	0.4	0.05	0.05	23Three per dayery0.40.050.05	0.3304
24	Three per day	ery	0.4	0.05	0.05	24Three per dayery0.40.050.05	0.3298
25	Three per day	ery	0.4	0.05	0.05	25Three per dayery0.40.050.05	0.3478
26	Three per day	ery	0.4	0.05	0.05	26Three per dayery0.40.050.05	0.3687
27	Three per day	ery	0.4	0.05	0.05	27Three per dayery0.40.050.05	0.3781
28	Three per day	ery	0.4	0.05	0.05	28Three per dayery0.40.050.05	0.3938
29	Three per day	ery	0.4	0.05	0.05	29Three per dayery0.40.050.05	0.3994
30	Three per day	ery	0.4	0.05	0.05	30Three per dayery0.40.050.05	0.4173
31	Three per day	ery	0.4	0.05	0.05	31Three per dayery0.40.050.05	0.4167
32	Three per day	ery	0.4	0.05	0.05	32Three per dayery0.40.050.05	0.4302
33	Three per day	ery	0.4	0.05	0.05	33Three per dayery0.40.050.05	0.4434
34	Three per day	ery	0.4	0.05	0.05	34Three per dayery0.40.050.05	0.4563
35	Three per day	ery	0.4	0.05	0.05	35Three per dayery0.40.050.05	0.4773
36	Three per day	ery	0.4	0.05	0.05	36Three per dayery0.40.050.05	0.4681
37	Three per day	ery	0.4	0.05	0.05	37Three per dayery0.40.050.05	0.4771
38	Three per day	ery	0.4	0.05	0.05	38Three per dayery0.40.050.05	0.5074
39	Three per day	ery	0.4	0.05	0.05	39Three per dayery0.40.050.05	0.5011
40	Three per day	ery	0.4	0.05	0.05	40Three per dayery0.40.050.05	0.5171
41	Three per day	ery	0.4	0.05	0.05	41Three per dayery0.40.050.05	0.5253
42	Three per day	ery	0.4	0.05	0.05	42Three per dayery0.40.050.05	0.5343
43	Three per day	ery	0.4	0.05	0.05	43Three per dayery0.40.050.05	0.545
44	Three per day	ery	0.4	0.05	0.05	44Three per dayery0.40.050.05	0.5546
45	Three per day	ery	0.4	0.05	0.05	45Three per dayery0.40.050.05	0.5606
46	Three per day	ery	0.4	0.05	0.05	46Three per dayery0.40.050.05	0.5775
47	Three per day	ery	0.4	0.05	0.05	47Three per dayery0.40.050.05	0.5747
48	Three per day	ery	0.4	0.05	0.05	48Three per dayery0.40.050.05	0.5956
49	Three per day	ery	0.4	0.05	0.05	49Three per dayery0.40.050.05	0.6021
50	Three per day	ery	0.4	0.05	0.05	50Three per dayery0.40.050.05	0.6081
3	Three per day	hepatic	0.5	0.05	0.05	3Three per dayhepatic0.50.050.05	0.0574
4	Three per day	hepatic	0.5	0.05	0.05	4Three per dayhepatic0.50.050.05	0.068
5	Three per day	hepatic	0.5	0.05	0.05	5Three per dayhepatic0.50.050.05	0.084
6	Three per day	hepatic	0.5	0.05	0.05	6Three per dayhepatic0.50.050.05	0.1019
7	Three per day	hepatic	0.5	0.05	0.05	7Three per dayhepatic0.50.050.05	0.1139
8	Three per day	hepatic	0.5	0.05	0.05	8Three per dayhepatic0.50.050.05	0.1208
9	Three per day	hepatic	0.5	0.05	0.05	9Three per dayhepatic0.50.050.05	0.1336
10	Three per day	hepatic	0.5	0.05	0.05	10Three per dayhepatic0.50.050.05	0.1526
11	Three per day	hepatic	0.5	0.05	0.05	11Three per dayhepatic0.50.050.05	0.1613
12	Three per day	hepatic	0.5	0.05	0.05	12Three per dayhepatic0.50.050.05	0.1772
13	Three per day	hepatic	0.5	0.05	0.05	13Three per dayhepatic0.50.050.05	0.1894
14	Three per day	hepatic	0.5	0.05	0.05	14Three per dayhepatic0.50.050.05	0.2007
15	Three per day	hepatic	0.5	0.05	0.05	15Three per dayhepatic0.50.050.05	0.2144
16	Three per day	hepatic	0.5	0.05	0.05	16Three per dayhepatic0.50.050.05	0.229
17	Three per day	hepatic	0.5	0.05	0.05	17Three per dayhepatic0.50.050.05	0.2393
18	Three per day	hepatic	0.5	0.05	0.05	18Three per dayhepatic0.50.050.05	0.2504
19	Three per day	hepatic	0.5	0.05	0.05	19Three per dayhepatic0.50.050.05	0.2651
20	Three per day	hepatic	0.5	0.05	0.05	20Three per dayhepatic0.50.050.05	0.28
21	Three per day	hepatic	0.5	0.05	0.05	21Three per dayhepatic0.50.050.05	0.2852
22	Three per day	hepatic	0.5	0.05	0.05	22Three per dayhepatic0.50.050.05	0.3016
23	Three per day	hepatic	0.5	0.05	0.05	23Three per dayhepatic0.50.050.05	0.3062
24	Three per day	hepatic	0.5	0.05	0.05	24Three per dayhepatic0.50.050.05	0.3239
25	Three per day	hepatic	0.5	0.05	0.05	25Three per dayhepatic0.50.050.05	0.3343
26	Three per day	hepatic	0.5	0.05	0.05	26Three per dayhepatic0.50.050.05	0.3469
27	Three per day	hepatic	0.5	0.05	0.05	27Three per dayhepatic0.50.050.05	0.3581
28	Three per day	hepatic	0.5	0.05	0.05	28Three per dayhepatic0.50.050.05	0.365
29	Three per day	hepatic	0.5	0.05	0.05	29Three per dayhepatic0.50.050.05	0.3868
30	Three per day	hepatic	0.5	0.05	0.05	30Three per dayhepatic0.50.050.05	0.3965
31	Three per day	hepatic	0.5	0.05	0.05	31Three per dayhepatic0.50.050.05	0.4057
32	Three per day	hepatic	0.5	0.05	0.05	32Three per dayhepatic0.50.050.05	0.4103
33	Three per day	hepatic	0.5	0.05	0.05	33Three per dayhepatic0.50.050.05	0.4224
34	Three per day	hepatic	0.5	0.05	0.05	34Three per dayhepatic0.50.050.05	0.4333
35	Three per day	hepatic	0.5	0.05	0.05	35Three per dayhepatic0.50.050.05	0.4449
36	Three per day	hepatic	0.5	0.05	0.05	36Three per dayhepatic0.50.050.05	0.4492
37	Three per day	hepatic	0.5	0.05	0.05	37Three per dayhepatic0.50.050.05	0.4676
38	Three per day	hepatic	0.5	0.05	0.05	38Three per dayhepatic0.50.050.05	0.4785
39	Three per day	hepatic	0.5	0.05	0.05	39Three per dayhepatic0.50.050.05	0.488
40	Three per day	hepatic	0.5	0.05	0.05	40Three per dayhepatic0.50.050.05	0.4956
41	Three per day	hepatic	0.5	0.05	0.05	41Three per dayhepatic0.50.050.05	0.504
42	Three per day	hepatic	0.5	0.05	0.05	42Three per dayhepatic0.50.050.05	0.5226
43	Three per day	hepatic	0.5	0.05	0.05	43Three per dayhepatic0.50.050.05	0.5182
44	Three per day	hepatic	0.5	0.05	0.05	44Three per dayhepatic0.50.050.05	0.5309
45	Three per day	hepatic	0.5	0.05	0.05	45Three per dayhepatic0.50.050.05	0.541
46	Three per day	hepatic	0.5	0.05	0.05	46Three per dayhepatic0.50.050.05	0.5438
47	Three per day	hepatic	0.5	0.05	0.05	47Three per dayhepatic0.50.050.05	0.5572
48	Three per day	hepatic	0.5	0.05	0.05	48Three per dayhepatic0.50.050.05	0.5673
49	Three per day	hepatic	0.5	0.05	0.05	49Three per dayhepatic0.50.050.05	0.5724
50	Three per day	hepatic	0.5	0.05	0.05	50Three per dayhepatic0.50.050.05	0.5874
3	Three per day	ery	0.5	0.05	0.05	3Three per dayery0.50.050.05	0.0394
4	Three per day	ery	0.5	0.05	0.05	4Three per dayery0.50.050.05	0.0819
5	Three per day	ery	0.5	0.05	0.05	5Three per dayery0.50.050.05	0.1197
6	Three per day	ery	0.5	0.05	0.05	6Three per dayery0.50.050.05	0.1463
7	Three per day	ery	0.5	0.05	0.05	7Three per dayery0.50.050.05	0.1843
8	Three per day	ery	0.5	0.05	0.05	8Three per dayery0.50.050.05	0.2016
9	Three per day	ery	0.5	0.05	0.05	9Three per dayery0.50.050.05	0.2318
10	Three per day	ery	0.5	0.05	0.05	10Three per dayery0.50.050.05	0.2638
11	Three per day	ery	0.5	0.05	0.05	11Three per dayery0.50.050.05	0.2877
12	Three per day	ery	0.5	0.05	0.05	12Three per dayery0.50.050.05	0.3142
13	Three per day	ery	0.5	0.05	0.05	13Three per dayery0.50.050.05	0.3337
14	Three per day	ery	0.5	0.05	0.05	14Three per dayery0.50.050.05	0.3653
15	Three per day	ery	0.5	0.05	0.05	15Three per dayery0.50.050.05	0.3824
16	Three per day	ery	0.5	0.05	0.05	16Three per dayery0.50.050.05	0.4042
17	Three per day	ery	0.5	0.05	0.05	17Three per dayery0.50.050.05	0.4226
18	Three per day	ery	0.5	0.05	0.05	18Three per dayery0.50.050.05	0.4491
19	Three per day	ery	0.5	0.05	0.05	19Three per dayery0.50.050.05	0.4591
20	Three per day	ery	0.5	0.05	0.05	20Three per dayery0.50.050.05	0.4824
21	Three per day	ery	0.5	0.05	0.05	21Three per dayery0.50.050.05	0.5075
22	Three per day	ery	0.5	0.05	0.05	22Three per dayery0.50.050.05	0.5276
23	Three per day	ery	0.5	0.05	0.05	23Three per dayery0.50.050.05	0.5413
24	Three per day	ery	0.5	0.05	0.05	24Three per dayery0.50.050.05	0.559
25	Three per day	ery	0.5	0.05	0.05	25Three per dayery0.50.050.05	0.5786
26	Three per day	ery	0.5	0.05	0.05	26Three per dayery0.50.050.05	0.589
27	Three per day	ery	0.5	0.05	0.05	27Three per dayery0.50.050.05	0.6128
28	Three per day	ery	0.5	0.05	0.05	28Three per dayery0.50.050.05	0.6311
29	Three per day	ery	0.5	0.05	0.05	29Three per dayery0.50.050.05	0.6505
30	Three per day	ery	0.5	0.05	0.05	30Three per dayery0.50.050.05	0.6527
31	Three per day	ery	0.5	0.05	0.05	31Three per dayery0.50.050.05	0.671
32	Three per day	ery	0.5	0.05	0.05	32Three per dayery0.50.050.05	0.6845
33	Three per day	ery	0.5	0.05	0.05	33Three per dayery0.50.050.05	0.6948
34	Three per day	ery	0.5	0.05	0.05	34Three per dayery0.50.050.05	0.7071
35	Three per day	ery	0.5	0.05	0.05	35Three per dayery0.50.050.05	0.7284
36	Three per day	ery	0.5	0.05	0.05	36Three per dayery0.50.050.05	0.7419
37	Three per day	ery	0.5	0.05	0.05	37Three per dayery0.50.050.05	0.7495
38	Three per day	ery	0.5	0.05	0.05	38Three per dayery0.50.050.05	0.7587
39	Three per day	ery	0.5	0.05	0.05	39Three per dayery0.50.050.05	0.7712
40	Three per day	ery	0.5	0.05	0.05	40Three per dayery0.50.050.05	0.7783
41	Three per day	ery	0.5	0.05	0.05	41Three per dayery0.50.050.05	0.7904
42	Three per day	ery	0.5	0.05	0.05	42Three per dayery0.50.050.05	0.8096
43	Three per day	ery	0.5	0.05	0.05	43Three per dayery0.50.050.05	0.8097
44	Three per day	ery	0.5	0.05	0.05	44Three per dayery0.50.050.05	0.8159
45	Three per day	ery	0.5	0.05	0.05	45Three per dayery0.50.050.05	0.8269
46	Three per day	ery	0.5	0.05	0.05	46Three per dayery0.50.050.05	0.8299
47	Three per day	ery	0.5	0.05	0.05	47Three per dayery0.50.050.05	0.837
48	Three per day	ery	0.5	0.05	0.05	48Three per dayery0.50.050.05	0.8433
49	Three per day	ery	0.5	0.05	0.05	49Three per dayery0.50.050.05	0.8564
50	Three per day	ery	0.5	0.05	0.05	50Three per dayery0.50.050.05	0.8576
3	Three per day	hepatic	0.6	0.05	0.05	3Three per dayhepatic0.60.050.05	0.0675
4	Three per day	hepatic	0.6	0.05	0.05	4Three per dayhepatic0.60.050.05	0.0963
5	Three per day	hepatic	0.6	0.05	0.05	5Three per dayhepatic0.60.050.05	0.1213
6	Three per day	hepatic	0.6	0.05	0.05	6Three per dayhepatic0.60.050.05	0.1462
7	Three per day	hepatic	0.6	0.05	0.05	7Three per dayhepatic0.60.050.05	0.1726
8	Three per day	hepatic	0.6	0.05	0.05	8Three per dayhepatic0.60.050.05	0.1831
9	Three per day	hepatic	0.6	0.05	0.05	9Three per dayhepatic0.60.050.05	0.2154
10	Three per day	hepatic	0.6	0.05	0.05	10Three per dayhepatic0.60.050.05	0.237
11	Three per day	hepatic	0.6	0.05	0.05	11Three per dayhepatic0.60.050.05	0.2492
12	Three per day	hepatic	0.6	0.05	0.05	12Three per dayhepatic0.60.050.05	0.2786
13	Three per day	hepatic	0.6	0.05	0.05	13Three per dayhepatic0.60.050.05	0.2937
14	Three per day	hepatic	0.6	0.05	0.05	14Three per dayhepatic0.60.050.05	0.3104
15	Three per day	hepatic	0.6	0.05	0.05	15Three per dayhepatic0.60.050.05	0.3351
16	Three per day	hepatic	0.6	0.05	0.05	16Three per dayhepatic0.60.050.05	0.3618
17	Three per day	hepatic	0.6	0.05	0.05	17Three per dayhepatic0.60.050.05	0.3778
18	Three per day	hepatic	0.6	0.05	0.05	18Three per dayhepatic0.60.050.05	0.4008
19	Three per day	hepatic	0.6	0.05	0.05	19Three per dayhepatic0.60.050.05	0.4113
20	Three per day	hepatic	0.6	0.05	0.05	20Three per dayhepatic0.60.050.05	0.4397
21	Three per day	hepatic	0.6	0.05	0.05	21Three per dayhepatic0.60.050.05	0.4544
22	Three per day	hepatic	0.6	0.05	0.05	22Three per dayhepatic0.60.050.05	0.4794
23	Three per day	hepatic	0.6	0.05	0.05	23Three per dayhepatic0.60.050.05	0.4934
24	Three per day	hepatic	0.6	0.05	0.05	24Three per dayhepatic0.60.050.05	0.5081
25	Three per day	hepatic	0.6	0.05	0.05	25Three per dayhepatic0.60.050.05	0.5291
26	Three per day	hepatic	0.6	0.05	0.05	26Three per dayhepatic0.60.050.05	0.547
27	Three per day	hepatic	0.6	0.05	0.05	27Three per dayhepatic0.60.050.05	0.5546
28	Three per day	hepatic	0.6	0.05	0.05	28Three per dayhepatic0.60.050.05	0.576
29	Three per day	hepatic	0.6	0.05	0.05	29Three per dayhepatic0.60.050.05	0.5932
30	Three per day	hepatic	0.6	0.05	0.05	30Three per dayhepatic0.60.050.05	0.5919
31	Three per day	hepatic	0.6	0.05	0.05	31Three per dayhepatic0.60.050.05	0.6078
32	Three per day	hepatic	0.6	0.05	0.05	32Three per dayhepatic0.60.050.05	0.6337
33	Three per day	hepatic	0.6	0.05	0.05	33Three per dayhepatic0.60.050.05	0.6507
34	Three per day	hepatic	0.6	0.05	0.05	34Three per dayhepatic0.60.050.05	0.6625
35	Three per day	hepatic	0.6	0.05	0.05	35Three per dayhepatic0.60.050.05	0.6663
36	Three per day	hepatic	0.6	0.05	0.05	36Three per dayhepatic0.60.050.05	0.6824
37	Three per day	hepatic	0.6	0.05	0.05	37Three per dayhepatic0.60.050.05	0.693
38	Three per day	hepatic	0.6	0.05	0.05	38Three per dayhepatic0.60.050.05	0.7091
39	Three per day	hepatic	0.6	0.05	0.05	39Three per dayhepatic0.60.050.05	0.7218
40	Three per day	hepatic	0.6	0.05	0.05	40Three per dayhepatic0.60.050.05	0.7172
41	Three per day	hepatic	0.6	0.05	0.05	41Three per dayhepatic0.60.050.05	0.7347
42	Three per day	hepatic	0.6	0.05	0.05	42Three per dayhepatic0.60.050.05	0.7448
43	Three per day	hepatic	0.6	0.05	0.05	43Three per dayhepatic0.60.050.05	0.7564
44	Three per day	hepatic	0.6	0.05	0.05	44Three per dayhepatic0.60.050.05	0.7615
45	Three per day	hepatic	0.6	0.05	0.05	45Three per dayhepatic0.60.050.05	0.7825
46	Three per day	hepatic	0.6	0.05	0.05	46Three per dayhepatic0.60.050.05	0.7842
47	Three per day	hepatic	0.6	0.05	0.05	47Three per dayhepatic0.60.050.05	0.7897
48	Three per day	hepatic	0.6	0.05	0.05	48Three per dayhepatic0.60.050.05	0.8064
49	Three per day	hepatic	0.6	0.05	0.05	49Three per dayhepatic0.60.050.05	0.8134
50	Three per day	hepatic	0.6	0.05	0.05	50Three per dayhepatic0.60.050.05	0.8138
3	Three per day	ery	0.6	0.05	0.05	3Three per dayery0.60.050.05	0.0667
4	Three per day	ery	0.6	0.05	0.05	4Three per dayery0.60.050.05	0.1267
5	Three per day	ery	0.6	0.05	0.05	5Three per dayery0.60.050.05	0.1823
6	Three per day	ery	0.6	0.05	0.05	6Three per dayery0.60.050.05	0.2369
7	Three per day	ery	0.6	0.05	0.05	7Three per dayery0.60.050.05	0.2782
8	Three per day	ery	0.6	0.05	0.05	8Three per dayery0.60.050.05	0.3422
9	Three per day	ery	0.6	0.05	0.05	9Three per dayery0.60.050.05	0.3774
10	Three per day	ery	0.6	0.05	0.05	10Three per dayery0.60.050.05	0.4232
11	Three per day	ery	0.6	0.05	0.05	11Three per dayery0.60.050.05	0.4633
12	Three per day	ery	0.6	0.05	0.05	12Three per dayery0.60.050.05	0.5013
13	Three per day	ery	0.6	0.05	0.05	13Three per dayery0.60.050.05	0.53
14	Three per day	ery	0.6	0.05	0.05	14Three per dayery0.60.050.05	0.5636
15	Three per day	ery	0.6	0.05	0.05	15Three per dayery0.60.050.05	0.5989
16	Three per day	ery	0.6	0.05	0.05	16Three per dayery0.60.050.05	0.6286
17	Three per day	ery	0.6	0.05	0.05	17Three per dayery0.60.050.05	0.6563
18	Three per day	ery	0.6	0.05	0.05	18Three per dayery0.60.050.05	0.6858
19	Three per day	ery	0.6	0.05	0.05	19Three per dayery0.60.050.05	0.7137
20	Three per day	ery	0.6	0.05	0.05	20Three per dayery0.60.050.05	0.7271
21	Three per day	ery	0.6	0.05	0.05	21Three per dayery0.60.050.05	0.7501
22	Three per day	ery	0.6	0.05	0.05	22Three per dayery0.60.050.05	0.7639
23	Three per day	ery	0.6	0.05	0.05	23Three per dayery0.60.050.05	0.7858
24	Three per day	ery	0.6	0.05	0.05	24Three per dayery0.60.050.05	0.7994
25	Three per day	ery	0.6	0.05	0.05	25Three per dayery0.60.050.05	0.8195
26	Three per day	ery	0.6	0.05	0.05	26Three per dayery0.60.050.05	0.8299
27	Three per day	ery	0.6	0.05	0.05	27Three per dayery0.60.050.05	0.8505
28	Three per day	ery	0.6	0.05	0.05	28Three per dayery0.60.050.05	0.853
29	Three per day	ery	0.6	0.05	0.05	29Three per dayery0.60.050.05	0.8718
30	Three per day	ery	0.6	0.05	0.05	30Three per dayery0.60.050.05	0.8796
31	Three per day	ery	0.6	0.05	0.05	31Three per dayery0.60.050.05	0.8861
32	Three per day	ery	0.6	0.05	0.05	32Three per dayery0.60.050.05	0.9012
33	Three per day	ery	0.6	0.05	0.05	33Three per dayery0.60.050.05	0.9084
34	Three per day	ery	0.6	0.05	0.05	34Three per dayery0.60.050.05	0.9169
35	Three per day	ery	0.6	0.05	0.05	35Three per dayery0.60.050.05	0.9204
36	Three per day	ery	0.6	0.05	0.05	36Three per dayery0.60.050.05	0.9328
37	Three per day	ery	0.6	0.05	0.05	37Three per dayery0.60.050.05	0.9346
38	Three per day	ery	0.6	0.05	0.05	38Three per dayery0.60.050.05	0.9453
39	Three per day	ery	0.6	0.05	0.05	39Three per dayery0.60.050.05	0.9444
40	Three per day	ery	0.6	0.05	0.05	40Three per dayery0.60.050.05	0.9472
41	Three per day	ery	0.6	0.05	0.05	41Three per dayery0.60.050.05	0.9555
42	Three per day	ery	0.6	0.05	0.05	42Three per dayery0.60.050.05	0.959
43	Three per day	ery	0.6	0.05	0.05	43Three per dayery0.60.050.05	0.9582
44	Three per day	ery	0.6	0.05	0.05	44Three per dayery0.60.050.05	0.9636
45	Three per day	ery	0.6	0.05	0.05	45Three per dayery0.60.050.05	0.9688
46	Three per day	ery	0.6	0.05	0.05	46Three per dayery0.60.050.05	0.9741
47	Three per day	ery	0.6	0.05	0.05	47Three per dayery0.60.050.05	0.9734
48	Three per day	ery	0.6	0.05	0.05	48Three per dayery0.60.050.05	0.9779
49	Three per day	ery	0.6	0.05	0.05	49Three per dayery0.60.050.05	0.9797
50	Three per day	ery	0.6	0.05	0.05	50Three per dayery0.60.050.05	0.9802
3	Three per day	hepatic	0.7	0.05	0.05	3Three per dayhepatic0.70.050.05	0.0862
4	Three per day	hepatic	0.7	0.05	0.05	4Three per dayhepatic0.70.050.05	0.1386
5	Three per day	hepatic	0.7	0.05	0.05	5Three per dayhepatic0.70.050.05	0.181
6	Three per day	hepatic	0.7	0.05	0.05	6Three per dayhepatic0.70.050.05	0.2223
7	Three per day	hepatic	0.7	0.05	0.05	7Three per dayhepatic0.70.050.05	0.2601
8	Three per day	hepatic	0.7	0.05	0.05	8Three per dayhepatic0.70.050.05	0.286
9	Three per day	hepatic	0.7	0.05	0.05	9Three per dayhepatic0.70.050.05	0.3365
10	Three per day	hepatic	0.7	0.05	0.05	10Three per dayhepatic0.70.050.05	0.369
11	Three per day	hepatic	0.7	0.05	0.05	11Three per dayhepatic0.70.050.05	0.4021
12	Three per day	hepatic	0.7	0.05	0.05	12Three per dayhepatic0.70.050.05	0.4342
13	Three per day	hepatic	0.7	0.05	0.05	13Three per dayhepatic0.70.050.05	0.4665
14	Three per day	hepatic	0.7	0.05	0.05	14Three per dayhepatic0.70.050.05	0.4974
15	Three per day	hepatic	0.7	0.05	0.05	15Three per dayhepatic0.70.050.05	0.5346
16	Three per day	hepatic	0.7	0.05	0.05	16Three per dayhepatic0.70.050.05	0.5585
17	Three per day	hepatic	0.7	0.05	0.05	17Three per dayhepatic0.70.050.05	0.5846
18	Three per day	hepatic	0.7	0.05	0.05	18Three per dayhepatic0.70.050.05	0.6148
19	Three per day	hepatic	0.7	0.05	0.05	19Three per dayhepatic0.70.050.05	0.6479
20	Three per day	hepatic	0.7	0.05	0.05	20Three per dayhepatic0.70.050.05	0.6545
21	Three per day	hepatic	0.7	0.05	0.05	21Three per dayhepatic0.70.050.05	0.6887
22	Three per day	hepatic	0.7	0.05	0.05	22Three per dayhepatic0.70.050.05	0.6995
23	Three per day	hepatic	0.7	0.05	0.05	23Three per dayhepatic0.70.050.05	0.7179
24	Three per day	hepatic	0.7	0.05	0.05	24Three per dayhepatic0.70.050.05	0.7367
25	Three per day	hepatic	0.7	0.05	0.05	25Three per dayhepatic0.70.050.05	0.7611
26	Three per day	hepatic	0.7	0.05	0.05	26Three per dayhepatic0.70.050.05	0.7697
27	Three per day	hepatic	0.7	0.05	0.05	27Three per dayhepatic0.70.050.05	0.7897
28	Three per day	hepatic	0.7	0.05	0.05	28Three per dayhepatic0.70.050.05	0.8049
29	Three per day	hepatic	0.7	0.05	0.05	29Three per dayhepatic0.70.050.05	0.8056
30	Three per day	hepatic	0.7	0.05	0.05	30Three per dayhepatic0.70.050.05	0.8298
31	Three per day	hepatic	0.7	0.05	0.05	31Three per dayhepatic0.70.050.05	0.8397
32	Three per day	hepatic	0.7	0.05	0.05	32Three per dayhepatic0.70.050.05	0.8504
33	Three per day	hepatic	0.7	0.05	0.05	33Three per dayhepatic0.70.050.05	0.857
34	Three per day	hepatic	0.7	0.05	0.05	34Three per dayhepatic0.70.050.05	0.8691
35	Three per day	hepatic	0.7	0.05	0.05	35Three per dayhepatic0.70.050.05	0.877
36	Three per day	hepatic	0.7	0.05	0.05	36Three per dayhepatic0.70.050.05	0.8893
37	Three per day	hepatic	0.7	0.05	0.05	37Three per dayhepatic0.70.050.05	0.9001
38	Three per day	hepatic	0.7	0.05	0.05	38Three per dayhepatic0.70.050.05	0.904
39	Three per day	hepatic	0.7	0.05	0.05	39Three per dayhepatic0.70.050.05	0.9096
40	Three per day	hepatic	0.7	0.05	0.05	40Three per dayhepatic0.70.050.05	0.9156
41	Three per day	hepatic	0.7	0.05	0.05	41Three per dayhepatic0.70.050.05	0.9218
42	Three per day	hepatic	0.7	0.05	0.05	42Three per dayhepatic0.70.050.05	0.9268
43	Three per day	hepatic	0.7	0.05	0.05	43Three per dayhepatic0.70.050.05	0.9353
44	Three per day	hepatic	0.7	0.05	0.05	44Three per dayhepatic0.70.050.05	0.9381
45	Three per day	hepatic	0.7	0.05	0.05	45Three per dayhepatic0.70.050.05	0.9397
46	Three per day	hepatic	0.7	0.05	0.05	46Three per dayhepatic0.70.050.05	0.9431
47	Three per day	hepatic	0.7	0.05	0.05	47Three per dayhepatic0.70.050.05	0.9489
48	Three per day	hepatic	0.7	0.05	0.05	48Three per dayhepatic0.70.050.05	0.9525
49	Three per day	hepatic	0.7	0.05	0.05	49Three per dayhepatic0.70.050.05	0.9588
50	Three per day	hepatic	0.7	0.05	0.05	50Three per dayhepatic0.70.050.05	0.9617
3	Three per day	ery	0.7	0.05	0.05	3Three per dayery0.70.050.05	0.1052
4	Three per day	ery	0.7	0.05	0.05	4Three per dayery0.70.050.05	0.201
5	Three per day	ery	0.7	0.05	0.05	5Three per dayery0.70.050.05	0.298
6	Three per day	ery	0.7	0.05	0.05	6Three per dayery0.70.050.05	0.3888
7	Three per day	ery	0.7	0.05	0.05	7Three per dayery0.70.050.05	0.4765
8	Three per day	ery	0.7	0.05	0.05	8Three per dayery0.70.050.05	0.529
9	Three per day	ery	0.7	0.05	0.05	9Three per dayery0.70.050.05	0.5917
10	Three per day	ery	0.7	0.05	0.05	10Three per dayery0.70.050.05	0.6463
11	Three per day	ery	0.7	0.05	0.05	11Three per dayery0.70.050.05	0.6914
12	Three per day	ery	0.7	0.05	0.05	12Three per dayery0.70.050.05	0.7349
13	Three per day	ery	0.7	0.05	0.05	13Three per dayery0.70.050.05	0.7704
14	Three per day	ery	0.7	0.05	0.05	14Three per dayery0.70.050.05	0.8012
15	Three per day	ery	0.7	0.05	0.05	15Three per dayery0.70.050.05	0.8256
16	Three per day	ery	0.7	0.05	0.05	16Three per dayery0.70.050.05	0.8561
17	Three per day	ery	0.7	0.05	0.05	17Three per dayery0.70.050.05	0.8708
18	Three per day	ery	0.7	0.05	0.05	18Three per dayery0.70.050.05	0.8964
19	Three per day	ery	0.7	0.05	0.05	19Three per dayery0.70.050.05	0.9065
20	Three per day	ery	0.7	0.05	0.05	20Three per dayery0.70.050.05	0.9158
21	Three per day	ery	0.7	0.05	0.05	21Three per dayery0.70.050.05	0.9325
22	Three per day	ery	0.7	0.05	0.05	22Three per dayery0.70.050.05	0.9418
23	Three per day	ery	0.7	0.05	0.05	23Three per dayery0.70.050.05	0.9505
24	Three per day	ery	0.7	0.05	0.05	24Three per dayery0.70.050.05	0.9598
25	Three per day	ery	0.7	0.05	0.05	25Three per dayery0.70.050.05	0.9628
26	Three per day	ery	0.7	0.05	0.05	26Three per dayery0.70.050.05	0.9697
27	Three per day	ery	0.7	0.05	0.05	27Three per dayery0.70.050.05	0.975
28	Three per day	ery	0.7	0.05	0.05	28Three per dayery0.70.050.05	0.9785
29	Three per day	ery	0.7	0.05	0.05	29Three per dayery0.70.050.05	0.9806
30	Three per day	ery	0.7	0.05	0.05	30Three per dayery0.70.050.05	0.9832
31	Three per day	ery	0.7	0.05	0.05	31Three per dayery0.70.050.05	0.9879
32	Three per day	ery	0.7	0.05	0.05	32Three per dayery0.70.050.05	0.988
33	Three per day	ery	0.7	0.05	0.05	33Three per dayery0.70.050.05	0.9911
34	Three per day	ery	0.7	0.05	0.05	34Three per dayery0.70.050.05	0.9934
35	Three per day	ery	0.7	0.05	0.05	35Three per dayery0.70.050.05	0.9932
36	Three per day	ery	0.7	0.05	0.05	36Three per dayery0.70.050.05	0.9925
37	Three per day	ery	0.7	0.05	0.05	37Three per dayery0.70.050.05	0.9954
38	Three per day	ery	0.7	0.05	0.05	38Three per dayery0.70.050.05	0.9966
39	Three per day	ery	0.7	0.05	0.05	39Three per dayery0.70.050.05	0.9977
40	Three per day	ery	0.7	0.05	0.05	40Three per dayery0.70.050.05	0.9967
41	Three per day	ery	0.7	0.05	0.05	41Three per dayery0.70.050.05	0.9976
42	Three per day	ery	0.7	0.05	0.05	42Three per dayery0.70.050.05	0.9977
43	Three per day	ery	0.7	0.05	0.05	43Three per dayery0.70.050.05	0.9981
44	Three per day	ery	0.7	0.05	0.05	44Three per dayery0.70.050.05	0.998
45	Three per day	ery	0.7	0.05	0.05	45Three per dayery0.70.050.05	0.9983
46	Three per day	ery	0.7	0.05	0.05	46Three per dayery0.70.050.05	0.9988
47	Three per day	ery	0.7	0.05	0.05	47Three per dayery0.70.050.05	0.9995
48	Three per day	ery	0.7	0.05	0.05	48Three per dayery0.70.050.05	0.9992
49	Three per day	ery	0.7	0.05	0.05	49Three per dayery0.70.050.05	0.9994
50	Three per day	ery	0.7	0.05	0.05	50Three per dayery0.70.050.05	0.9991
3	Three per day	hepatic	0.8	0.05	0.05	3Three per dayhepatic0.80.050.05	0.1275
4	Three per day	hepatic	0.8	0.05	0.05	4Three per dayhepatic0.80.050.05	0.2106
5	Three per day	hepatic	0.8	0.05	0.05	5Three per dayhepatic0.80.050.05	0.2845
6	Three per day	hepatic	0.8	0.05	0.05	6Three per dayhepatic0.80.050.05	0.3587
7	Three per day	hepatic	0.8	0.05	0.05	7Three per dayhepatic0.80.050.05	0.4278
8	Three per day	hepatic	0.8	0.05	0.05	8Three per dayhepatic0.80.050.05	0.4822
9	Three per day	hepatic	0.8	0.05	0.05	9Three per dayhepatic0.80.050.05	0.5332
10	Three per day	hepatic	0.8	0.05	0.05	10Three per dayhepatic0.80.050.05	0.5949
11	Three per day	hepatic	0.8	0.05	0.05	11Three per dayhepatic0.80.050.05	0.6418
12	Three per day	hepatic	0.8	0.05	0.05	12Three per dayhepatic0.80.050.05	0.6791
13	Three per day	hepatic	0.8	0.05	0.05	13Three per dayhepatic0.80.050.05	0.7164
14	Three per day	hepatic	0.8	0.05	0.05	14Three per dayhepatic0.80.050.05	0.7439
15	Three per day	hepatic	0.8	0.05	0.05	15Three per dayhepatic0.80.050.05	0.7841
16	Three per day	hepatic	0.8	0.05	0.05	16Three per dayhepatic0.80.050.05	0.7975
17	Three per day	hepatic	0.8	0.05	0.05	17Three per dayhepatic0.80.050.05	0.8244
18	Three per day	hepatic	0.8	0.05	0.05	18Three per dayhepatic0.80.050.05	0.8449
19	Three per day	hepatic	0.8	0.05	0.05	19Three per dayhepatic0.80.050.05	0.8639
20	Three per day	hepatic	0.8	0.05	0.05	20Three per dayhepatic0.80.050.05	0.8844
21	Three per day	hepatic	0.8	0.05	0.05	21Three per dayhepatic0.80.050.05	0.8979
22	Three per day	hepatic	0.8	0.05	0.05	22Three per dayhepatic0.80.050.05	0.9104
23	Three per day	hepatic	0.8	0.05	0.05	23Three per dayhepatic0.80.050.05	0.9198
24	Three per day	hepatic	0.8	0.05	0.05	24Three per dayhepatic0.80.050.05	0.9308
25	Three per day	hepatic	0.8	0.05	0.05	25Three per dayhepatic0.80.050.05	0.9394
26	Three per day	hepatic	0.8	0.05	0.05	26Three per dayhepatic0.80.050.05	0.9495
27	Three per day	hepatic	0.8	0.05	0.05	27Three per dayhepatic0.80.050.05	0.9519
28	Three per day	hepatic	0.8	0.05	0.05	28Three per dayhepatic0.80.050.05	0.9609
29	Three per day	hepatic	0.8	0.05	0.05	29Three per dayhepatic0.80.050.05	0.965
30	Three per day	hepatic	0.8	0.05	0.05	30Three per dayhepatic0.80.050.05	0.9674
31	Three per day	hepatic	0.8	0.05	0.05	31Three per dayhepatic0.80.050.05	0.9723
32	Three per day	hepatic	0.8	0.05	0.05	32Three per dayhepatic0.80.050.05	0.9745
33	Three per day	hepatic	0.8	0.05	0.05	33Three per dayhepatic0.80.050.05	0.9826
34	Three per day	hepatic	0.8	0.05	0.05	34Three per dayhepatic0.80.050.05	0.9836
35	Three per day	hepatic	0.8	0.05	0.05	35Three per dayhepatic0.80.050.05	0.9848
36	Three per day	hepatic	0.8	0.05	0.05	36Three per dayhepatic0.80.050.05	0.9858
37	Three per day	hepatic	0.8	0.05	0.05	37Three per dayhepatic0.80.050.05	0.9881
38	Three per day	hepatic	0.8	0.05	0.05	38Three per dayhepatic0.80.050.05	0.9876
39	Three per day	hepatic	0.8	0.05	0.05	39Three per dayhepatic0.80.050.05	0.989
40	Three per day	hepatic	0.8	0.05	0.05	40Three per dayhepatic0.80.050.05	0.9921
41	Three per day	hepatic	0.8	0.05	0.05	41Three per dayhepatic0.80.050.05	0.993
42	Three per day	hepatic	0.8	0.05	0.05	42Three per dayhepatic0.80.050.05	0.993
43	Three per day	hepatic	0.8	0.05	0.05	43Three per dayhepatic0.80.050.05	0.9955
44	Three per day	hepatic	0.8	0.05	0.05	44Three per dayhepatic0.80.050.05	0.9959
45	Three per day	hepatic	0.8	0.05	0.05	45Three per dayhepatic0.80.050.05	0.9962
46	Three per day	hepatic	0.8	0.05	0.05	46Three per dayhepatic0.80.050.05	0.9963
47	Three per day	hepatic	0.8	0.05	0.05	47Three per dayhepatic0.80.050.05	0.9962
48	Three per day	hepatic	0.8	0.05	0.05	48Three per dayhepatic0.80.050.05	0.9973
49	Three per day	hepatic	0.8	0.05	0.05	49Three per dayhepatic0.80.050.05	0.9975
50	Three per day	hepatic	0.8	0.05	0.05	50Three per dayhepatic0.80.050.05	0.9976
3	Three per day	ery	0.8	0.05	0.05	3Three per dayery0.80.050.05	0.1742
4	Three per day	ery	0.8	0.05	0.05	4Three per dayery0.80.050.05	0.337
5	Three per day	ery	0.8	0.05	0.05	5Three per dayery0.80.050.05	0.4871
6	Three per day	ery	0.8	0.05	0.05	6Three per dayery0.80.050.05	0.6055
7	Three per day	ery	0.8	0.05	0.05	7Three per dayery0.80.050.05	0.6895
8	Three per day	ery	0.8	0.05	0.05	8Three per dayery0.80.050.05	0.7682
9	Three per day	ery	0.8	0.05	0.05	9Three per dayery0.80.050.05	0.8271
10	Three per day	ery	0.8	0.05	0.05	10Three per dayery0.80.050.05	0.8714
11	Three per day	ery	0.8	0.05	0.05	11Three per dayery0.80.050.05	0.9059
12	Three per day	ery	0.8	0.05	0.05	12Three per dayery0.80.050.05	0.9267
13	Three per day	ery	0.8	0.05	0.05	13Three per dayery0.80.050.05	0.9437
14	Three per day	ery	0.8	0.05	0.05	14Three per dayery0.80.050.05	0.9584
15	Three per day	ery	0.8	0.05	0.05	15Three per dayery0.80.050.05	0.9709
16	Three per day	ery	0.8	0.05	0.05	16Three per dayery0.80.050.05	0.9758
17	Three per day	ery	0.8	0.05	0.05	17Three per dayery0.80.050.05	0.9827
18	Three per day	ery	0.8	0.05	0.05	18Three per dayery0.80.050.05	0.9866
19	Three per day	ery	0.8	0.05	0.05	19Three per dayery0.80.050.05	0.9895
20	Three per day	ery	0.8	0.05	0.05	20Three per dayery0.80.050.05	0.993
21	Three per day	ery	0.8	0.05	0.05	21Three per dayery0.80.050.05	0.9961
22	Three per day	ery	0.8	0.05	0.05	22Three per dayery0.80.050.05	0.9965
23	Three per day	ery	0.8	0.05	0.05	23Three per dayery0.80.050.05	0.9969
24	Three per day	ery	0.8	0.05	0.05	24Three per dayery0.80.050.05	0.9975
25	Three per day	ery	0.8	0.05	0.05	25Three per dayery0.80.050.05	0.9974
26	Three per day	ery	0.8	0.05	0.05	26Three per dayery0.80.050.05	0.9989
27	Three per day	ery	0.8	0.05	0.05	27Three per dayery0.80.050.05	0.9995
28	Three per day	ery	0.8	0.05	0.05	28Three per dayery0.80.050.05	0.9993
29	Three per day	ery	0.8	0.05	0.05	29Three per dayery0.80.050.05	0.9993
30	Three per day	ery	0.8	0.05	0.05	30Three per dayery0.80.050.05	0.9995
31	Three per day	ery	0.8	0.05	0.05	31Three per dayery0.80.050.05	0.9999
32	Three per day	ery	0.8	0.05	0.05	32Three per dayery0.80.050.05	0.9998
33	Three per day	ery	0.8	0.05	0.05	33Three per dayery0.80.050.05	0.9998
34	Three per day	ery	0.8	0.05	0.05	34Three per dayery0.80.050.05	0.9998
35	Three per day	ery	0.8	0.05	0.05	35Three per dayery0.80.050.05	1
36	Three per day	ery	0.8	0.05	0.05	36Three per dayery0.80.050.05	0.9999
37	Three per day	ery	0.8	0.05	0.05	37Three per dayery0.80.050.05	0.9999
38	Three per day	ery	0.8	0.05	0.05	38Three per dayery0.80.050.05	1
39	Three per day	ery	0.8	0.05	0.05	39Three per dayery0.80.050.05	0.9999
40	Three per day	ery	0.8	0.05	0.05	40Three per dayery0.80.050.05	1
41	Three per day	ery	0.8	0.05	0.05	41Three per dayery0.80.050.05	1
42	Three per day	ery	0.8	0.05	0.05	42Three per dayery0.80.050.05	1
43	Three per day	ery	0.8	0.05	0.05	43Three per dayery0.80.050.05	1
44	Three per day	ery	0.8	0.05	0.05	44Three per dayery0.80.050.05	1
45	Three per day	ery	0.8	0.05	0.05	45Three per dayery0.80.050.05	1
46	Three per day	ery	0.8	0.05	0.05	46Three per dayery0.80.050.05	1
47	Three per day	ery	0.8	0.05	0.05	47Three per dayery0.80.050.05	1
48	Three per day	ery	0.8	0.05	0.05	48Three per dayery0.80.050.05	1
49	Three per day	ery	0.8	0.05	0.05	49Three per dayery0.80.050.05	1
50	Three per day	ery	0.8	0.05	0.05	50Three per dayery0.80.050.05	1
3	Three per day	hepatic	0.9	0.05	0.05	3Three per dayhepatic0.90.050.05	0.2439
4	Three per day	hepatic	0.9	0.05	0.05	4Three per dayhepatic0.90.050.05	0.4003
5	Three per day	hepatic	0.9	0.05	0.05	5Three per dayhepatic0.90.050.05	0.5321
6	Three per day	hepatic	0.9	0.05	0.05	6Three per dayhepatic0.90.050.05	0.6414
7	Three per day	hepatic	0.9	0.05	0.05	7Three per dayhepatic0.90.050.05	0.7202
8	Three per day	hepatic	0.9	0.05	0.05	8Three per dayhepatic0.90.050.05	0.7973
9	Three per day	hepatic	0.9	0.05	0.05	9Three per dayhepatic0.90.050.05	0.842
10	Three per day	hepatic	0.9	0.05	0.05	10Three per dayhepatic0.90.050.05	0.885
11	Three per day	hepatic	0.9	0.05	0.05	11Three per dayhepatic0.90.050.05	0.9131
12	Three per day	hepatic	0.9	0.05	0.05	12Three per dayhepatic0.90.050.05	0.9339
13	Three per day	hepatic	0.9	0.05	0.05	13Three per dayhepatic0.90.050.05	0.9479
14	Three per day	hepatic	0.9	0.05	0.05	14Three per dayhepatic0.90.050.05	0.9631
15	Three per day	hepatic	0.9	0.05	0.05	15Three per dayhepatic0.90.050.05	0.9726
16	Three per day	hepatic	0.9	0.05	0.05	16Three per dayhepatic0.90.050.05	0.9793
17	Three per day	hepatic	0.9	0.05	0.05	17Three per dayhepatic0.90.050.05	0.9845
18	Three per day	hepatic	0.9	0.05	0.05	18Three per dayhepatic0.90.050.05	0.9874
19	Three per day	hepatic	0.9	0.05	0.05	19Three per dayhepatic0.90.050.05	0.9904
20	Three per day	hepatic	0.9	0.05	0.05	20Three per dayhepatic0.90.050.05	0.9932
21	Three per day	hepatic	0.9	0.05	0.05	21Three per dayhepatic0.90.050.05	0.9951
22	Three per day	hepatic	0.9	0.05	0.05	22Three per dayhepatic0.90.050.05	0.9958
23	Three per day	hepatic	0.9	0.05	0.05	23Three per dayhepatic0.90.050.05	0.9971
24	Three per day	hepatic	0.9	0.05	0.05	24Three per dayhepatic0.90.050.05	0.9977
25	Three per day	hepatic	0.9	0.05	0.05	25Three per dayhepatic0.90.050.05	0.9981
26	Three per day	hepatic	0.9	0.05	0.05	26Three per dayhepatic0.90.050.05	0.9989
27	Three per day	hepatic	0.9	0.05	0.05	27Three per dayhepatic0.90.050.05	0.9989
28	Three per day	hepatic	0.9	0.05	0.05	28Three per dayhepatic0.90.050.05	0.9996
29	Three per day	hepatic	0.9	0.05	0.05	29Three per dayhepatic0.90.050.05	0.9992
30	Three per day	hepatic	0.9	0.05	0.05	30Three per dayhepatic0.90.050.05	0.9996
31	Three per day	hepatic	0.9	0.05	0.05	31Three per dayhepatic0.90.050.05	1
32	Three per day	hepatic	0.9	0.05	0.05	32Three per dayhepatic0.90.050.05	0.9999
33	Three per day	hepatic	0.9	0.05	0.05	33Three per dayhepatic0.90.050.05	1
34	Three per day	hepatic	0.9	0.05	0.05	34Three per dayhepatic0.90.050.05	0.9998
35	Three per day	hepatic	0.9	0.05	0.05	35Three per dayhepatic0.90.050.05	0.9998
36	Three per day	hepatic	0.9	0.05	0.05	36Three per dayhepatic0.90.050.05	1
37	Three per day	hepatic	0.9	0.05	0.05	37Three per dayhepatic0.90.050.05	1
38	Three per day	hepatic	0.9	0.05	0.05	38Three per dayhepatic0.90.050.05	0.9998
39	Three per day	hepatic	0.9	0.05	0.05	39Three per dayhepatic0.90.050.05	0.9999
40	Three per day	hepatic	0.9	0.05	0.05	40Three per dayhepatic0.90.050.05	1
41	Three per day	hepatic	0.9	0.05	0.05	41Three per dayhepatic0.90.050.05	1
42	Three per day	hepatic	0.9	0.05	0.05	42Three per dayhepatic0.90.050.05	1
43	Three per day	hepatic	0.9	0.05	0.05	43Three per dayhepatic0.90.050.05	1
44	Three per day	hepatic	0.9	0.05	0.05	44Three per dayhepatic0.90.050.05	1
45	Three per day	hepatic	0.9	0.05	0.05	45Three per dayhepatic0.90.050.05	0.9999
46	Three per day	hepatic	0.9	0.05	0.05	46Three per dayhepatic0.90.050.05	1
47	Three per day	hepatic	0.9	0.05	0.05	47Three per dayhepatic0.90.050.05	1
48	Three per day	hepatic	0.9	0.05	0.05	48Three per dayhepatic0.90.050.05	1
49	Three per day	hepatic	0.9	0.05	0.05	49Three per dayhepatic0.90.050.05	1
50	Three per day	hepatic	0.9	0.05	0.05	50Three per dayhepatic0.90.050.05	1
3	Three per day	ery	0.9	0.05	0.05	3Three per dayery0.90.050.05	0.2991
4	Three per day	ery	0.9	0.05	0.05	4Three per dayery0.90.050.05	0.5495
5	Three per day	ery	0.9	0.05	0.05	5Three per dayery0.90.050.05	0.7166
6	Three per day	ery	0.9	0.05	0.05	6Three per dayery0.90.050.05	0.8405
7	Three per day	ery	0.9	0.05	0.05	7Three per dayery0.90.050.05	0.9149
8	Three per day	ery	0.9	0.05	0.05	8Three per dayery0.90.050.05	0.95
9	Three per day	ery	0.9	0.05	0.05	9Three per dayery0.90.050.05	0.9699
10	Three per day	ery	0.9	0.05	0.05	10Three per dayery0.90.050.05	0.9849
11	Three per day	ery	0.9	0.05	0.05	11Three per dayery0.90.050.05	0.9912
12	Three per day	ery	0.9	0.05	0.05	12Three per dayery0.90.050.05	0.9942
13	Three per day	ery	0.9	0.05	0.05	13Three per dayery0.90.050.05	0.9972
14	Three per day	ery	0.9	0.05	0.05	14Three per dayery0.90.050.05	0.9985
15	Three per day	ery	0.9	0.05	0.05	15Three per dayery0.90.050.05	0.9996
16	Three per day	ery	0.9	0.05	0.05	16Three per dayery0.90.050.05	0.9994
17	Three per day	ery	0.9	0.05	0.05	17Three per dayery0.90.050.05	0.9999
18	Three per day	ery	0.9	0.05	0.05	18Three per dayery0.90.050.05	0.9998
19	Three per day	ery	0.9	0.05	0.05	19Three per dayery0.90.050.05	1
20	Three per day	ery	0.9	0.05	0.05	20Three per dayery0.90.050.05	1
21	Three per day	ery	0.9	0.05	0.05	21Three per dayery0.90.050.05	1
22	Three per day	ery	0.9	0.05	0.05	22Three per dayery0.90.050.05	1
23	Three per day	ery	0.9	0.05	0.05	23Three per dayery0.90.050.05	0.9999
24	Three per day	ery	0.9	0.05	0.05	24Three per dayery0.90.050.05	1
25	Three per day	ery	0.9	0.05	0.05	25Three per dayery0.90.050.05	1
26	Three per day	ery	0.9	0.05	0.05	26Three per dayery0.90.050.05	1
27	Three per day	ery	0.9	0.05	0.05	27Three per dayery0.90.050.05	1
28	Three per day	ery	0.9	0.05	0.05	28Three per dayery0.90.050.05	1
29	Three per day	ery	0.9	0.05	0.05	29Three per dayery0.90.050.05	1
30	Three per day	ery	0.9	0.05	0.05	30Three per dayery0.90.050.05	1
31	Three per day	ery	0.9	0.05	0.05	31Three per dayery0.90.050.05	1
32	Three per day	ery	0.9	0.05	0.05	32Three per dayery0.90.050.05	1
33	Three per day	ery	0.9	0.05	0.05	33Three per dayery0.90.050.05	1
34	Three per day	ery	0.9	0.05	0.05	34Three per dayery0.90.050.05	1
35	Three per day	ery	0.9	0.05	0.05	35Three per dayery0.90.050.05	1
36	Three per day	ery	0.9	0.05	0.05	36Three per dayery0.90.050.05	1
37	Three per day	ery	0.9	0.05	0.05	37Three per dayery0.90.050.05	1
38	Three per day	ery	0.9	0.05	0.05	38Three per dayery0.90.050.05	1
39	Three per day	ery	0.9	0.05	0.05	39Three per dayery0.90.050.05	1
40	Three per day	ery	0.9	0.05	0.05	40Three per dayery0.90.050.05	1
41	Three per day	ery	0.9	0.05	0.05	41Three per dayery0.90.050.05	1
42	Three per day	ery	0.9	0.05	0.05	42Three per dayery0.90.050.05	1
43	Three per day	ery	0.9	0.05	0.05	43Three per dayery0.90.050.05	1
44	Three per day	ery	0.9	0.05	0.05	44Three per dayery0.90.050.05	1
45	Three per day	ery	0.9	0.05	0.05	45Three per dayery0.90.050.05	1
46	Three per day	ery	0.9	0.05	0.05	46Three per dayery0.90.050.05	1
47	Three per day	ery	0.9	0.05	0.05	47Three per dayery0.90.050.05	1
48	Three per day	ery	0.9	0.05	0.05	48Three per dayery0.90.050.05	1
49	Three per day	ery	0.9	0.05	0.05	49Three per dayery0.90.050.05	1
50	Three per day	ery	0.9	0.05	0.05	50Three per dayery0.90.050.05	1
3	Three per day	hepatic	0.95	0.05	0.05	3Three per dayhepatic0.950.050.05	0.374
4	Three per day	hepatic	0.95	0.05	0.05	4Three per dayhepatic0.950.050.05	0.5939
5	Three per day	hepatic	0.95	0.05	0.05	5Three per dayhepatic0.950.050.05	0.7553
6	Three per day	hepatic	0.95	0.05	0.05	6Three per dayhepatic0.950.050.05	0.8573
7	Three per day	hepatic	0.95	0.05	0.05	7Three per dayhepatic0.950.050.05	0.9105
8	Three per day	hepatic	0.95	0.05	0.05	8Three per dayhepatic0.950.050.05	0.9457
9	Three per day	hepatic	0.95	0.05	0.05	9Three per dayhepatic0.950.050.05	0.9723
10	Three per day	hepatic	0.95	0.05	0.05	10Three per dayhepatic0.950.050.05	0.983
11	Three per day	hepatic	0.95	0.05	0.05	11Three per dayhepatic0.950.050.05	0.9889
12	Three per day	hepatic	0.95	0.05	0.05	12Three per dayhepatic0.950.050.05	0.9948
13	Three per day	hepatic	0.95	0.05	0.05	13Three per dayhepatic0.950.050.05	0.9951
14	Three per day	hepatic	0.95	0.05	0.05	14Three per dayhepatic0.950.050.05	0.9972
15	Three per day	hepatic	0.95	0.05	0.05	15Three per dayhepatic0.950.050.05	0.9982
16	Three per day	hepatic	0.95	0.05	0.05	16Three per dayhepatic0.950.050.05	0.9995
17	Three per day	hepatic	0.95	0.05	0.05	17Three per dayhepatic0.950.050.05	0.9995
18	Three per day	hepatic	0.95	0.05	0.05	18Three per dayhepatic0.950.050.05	0.9997
19	Three per day	hepatic	0.95	0.05	0.05	19Three per dayhepatic0.950.050.05	0.9997
20	Three per day	hepatic	0.95	0.05	0.05	20Three per dayhepatic0.950.050.05	1
21	Three per day	hepatic	0.95	0.05	0.05	21Three per dayhepatic0.950.050.05	1
22	Three per day	hepatic	0.95	0.05	0.05	22Three per dayhepatic0.950.050.05	0.9999
23	Three per day	hepatic	0.95	0.05	0.05	23Three per dayhepatic0.950.050.05	0.9999
24	Three per day	hepatic	0.95	0.05	0.05	24Three per dayhepatic0.950.050.05	1
25	Three per day	hepatic	0.95	0.05	0.05	25Three per dayhepatic0.950.050.05	1
26	Three per day	hepatic	0.95	0.05	0.05	26Three per dayhepatic0.950.050.05	1
27	Three per day	hepatic	0.95	0.05	0.05	27Three per dayhepatic0.950.050.05	1
28	Three per day	hepatic	0.95	0.05	0.05	28Three per dayhepatic0.950.050.05	1
29	Three per day	hepatic	0.95	0.05	0.05	29Three per dayhepatic0.950.050.05	1
30	Three per day	hepatic	0.95	0.05	0.05	30Three per dayhepatic0.950.050.05	1
31	Three per day	hepatic	0.95	0.05	0.05	31Three per dayhepatic0.950.050.05	1
32	Three per day	hepatic	0.95	0.05	0.05	32Three per dayhepatic0.950.050.05	1
33	Three per day	hepatic	0.95	0.05	0.05	33Three per dayhepatic0.950.050.05	1
34	Three per day	hepatic	0.95	0.05	0.05	34Three per dayhepatic0.950.050.05	1
35	Three per day	hepatic	0.95	0.05	0.05	35Three per dayhepatic0.950.050.05	1
36	Three per day	hepatic	0.95	0.05	0.05	36Three per dayhepatic0.950.050.05	1
37	Three per day	hepatic	0.95	0.05	0.05	37Three per dayhepatic0.950.050.05	1
38	Three per day	hepatic	0.95	0.05	0.05	38Three per dayhepatic0.950.050.05	1
39	Three per day	hepatic	0.95	0.05	0.05	39Three per dayhepatic0.950.050.05	1
40	Three per day	hepatic	0.95	0.05	0.05	40Three per dayhepatic0.950.050.05	1
41	Three per day	hepatic	0.95	0.05	0.05	41Three per dayhepatic0.950.050.05	1
42	Three per day	hepatic	0.95	0.05	0.05	42Three per dayhepatic0.950.050.05	1
43	Three per day	hepatic	0.95	0.05	0.05	43Three per dayhepatic0.950.050.05	1
44	Three per day	hepatic	0.95	0.05	0.05	44Three per dayhepatic0.950.050.05	1
45	Three per day	hepatic	0.95	0.05	0.05	45Three per dayhepatic0.950.050.05	1
46	Three per day	hepatic	0.95	0.05	0.05	46Three per dayhepatic0.950.050.05	1
47	Three per day	hepatic	0.95	0.05	0.05	47Three per dayhepatic0.950.050.05	1
48	Three per day	hepatic	0.95	0.05	0.05	48Three per dayhepatic0.950.050.05	1
49	Three per day	hepatic	0.95	0.05	0.05	49Three per dayhepatic0.950.050.05	1
50	Three per day	hepatic	0.95	0.05	0.05	50Three per dayhepatic0.950.050.05	1
3	Three per day	ery	0.95	0.05	0.05	3Three per dayery0.950.050.05	0.3933
4	Three per day	ery	0.95	0.05	0.05	4Three per dayery0.950.050.05	0.6503
5	Three per day	ery	0.95	0.05	0.05	5Three per dayery0.950.050.05	0.8358
6	Three per day	ery	0.95	0.05	0.05	6Three per dayery0.950.050.05	0.9166
7	Three per day	ery	0.95	0.05	0.05	7Three per dayery0.950.050.05	0.9651
8	Three per day	ery	0.95	0.05	0.05	8Three per dayery0.950.050.05	0.9839
9	Three per day	ery	0.95	0.05	0.05	9Three per dayery0.950.050.05	0.9925
10	Three per day	ery	0.95	0.05	0.05	10Three per dayery0.950.050.05	0.9959
11	Three per day	ery	0.95	0.05	0.05	11Three per dayery0.950.050.05	0.9985
12	Three per day	ery	0.95	0.05	0.05	12Three per dayery0.950.050.05	0.9992
13	Three per day	ery	0.95	0.05	0.05	13Three per dayery0.950.050.05	0.9997
14	Three per day	ery	0.95	0.05	0.05	14Three per dayery0.950.050.05	0.9999
15	Three per day	ery	0.95	0.05	0.05	15Three per dayery0.950.050.05	0.9998
16	Three per day	ery	0.95	0.05	0.05	16Three per dayery0.950.050.05	1
17	Three per day	ery	0.95	0.05	0.05	17Three per dayery0.950.050.05	1
18	Three per day	ery	0.95	0.05	0.05	18Three per dayery0.950.050.05	1
19	Three per day	ery	0.95	0.05	0.05	19Three per dayery0.950.050.05	1
20	Three per day	ery	0.95	0.05	0.05	20Three per dayery0.950.050.05	1
21	Three per day	ery	0.95	0.05	0.05	21Three per dayery0.950.050.05	1
22	Three per day	ery	0.95	0.05	0.05	22Three per dayery0.950.050.05	1
23	Three per day	ery	0.95	0.05	0.05	23Three per dayery0.950.050.05	1
24	Three per day	ery	0.95	0.05	0.05	24Three per dayery0.950.050.05	1
25	Three per day	ery	0.95	0.05	0.05	25Three per dayery0.950.050.05	1
26	Three per day	ery	0.95	0.05	0.05	26Three per dayery0.950.050.05	1
27	Three per day	ery	0.95	0.05	0.05	27Three per dayery0.950.050.05	1
28	Three per day	ery	0.95	0.05	0.05	28Three per dayery0.950.050.05	1
29	Three per day	ery	0.95	0.05	0.05	29Three per dayery0.950.050.05	1
30	Three per day	ery	0.95	0.05	0.05	30Three per dayery0.950.050.05	1
31	Three per day	ery	0.95	0.05	0.05	31Three per dayery0.950.050.05	1
32	Three per day	ery	0.95	0.05	0.05	32Three per dayery0.950.050.05	1
33	Three per day	ery	0.95	0.05	0.05	33Three per dayery0.950.050.05	1
34	Three per day	ery	0.95	0.05	0.05	34Three per dayery0.950.050.05	1
35	Three per day	ery	0.95	0.05	0.05	35Three per dayery0.950.050.05	1
36	Three per day	ery	0.95	0.05	0.05	36Three per dayery0.950.050.05	1
37	Three per day	ery	0.95	0.05	0.05	37Three per dayery0.950.050.05	1
38	Three per day	ery	0.95	0.05	0.05	38Three per dayery0.950.050.05	1
39	Three per day	ery	0.95	0.05	0.05	39Three per dayery0.950.050.05	1
40	Three per day	ery	0.95	0.05	0.05	40Three per dayery0.950.050.05	1
41	Three per day	ery	0.95	0.05	0.05	41Three per dayery0.950.050.05	1
42	Three per day	ery	0.95	0.05	0.05	42Three per dayery0.950.050.05	1
43	Three per day	ery	0.95	0.05	0.05	43Three per dayery0.950.050.05	1
44	Three per day	ery	0.95	0.05	0.05	44Three per dayery0.950.050.05	1
45	Three per day	ery	0.95	0.05	0.05	45Three per dayery0.950.050.05	1
46	Three per day	ery	0.95	0.05	0.05	46Three per dayery0.950.050.05	1
47	Three per day	ery	0.95	0.05	0.05	47Three per dayery0.950.050.05	1
48	Three per day	ery	0.95	0.05	0.05	48Three per dayery0.950.050.05	1
49	Three per day	ery	0.95	0.05	0.05	49Three per dayery0.950.050.05	1
50	Three per day	ery	0.95	0.05	0.05	50Three per dayery0.950.050.05	1
3	Three per day	hepatic	0.3	0.1	0.05	3Three per dayhepatic0.30.10.05	0.0431
4	Three per day	hepatic	0.3	0.1	0.05	4Three per dayhepatic0.30.10.05	0.0518
5	Three per day	hepatic	0.3	0.1	0.05	5Three per dayhepatic0.30.10.05	0.0577
6	Three per day	hepatic	0.3	0.1	0.05	6Three per dayhepatic0.30.10.05	0.0624
7	Three per day	hepatic	0.3	0.1	0.05	7Three per dayhepatic0.30.10.05	0.0692
8	Three per day	hepatic	0.3	0.1	0.05	8Three per dayhepatic0.30.10.05	0.069
9	Three per day	hepatic	0.3	0.1	0.05	9Three per dayhepatic0.30.10.05	0.074
10	Three per day	hepatic	0.3	0.1	0.05	10Three per dayhepatic0.30.10.05	0.0713
11	Three per day	hepatic	0.3	0.1	0.05	11Three per dayhepatic0.30.10.05	0.0795
12	Three per day	hepatic	0.3	0.1	0.05	12Three per dayhepatic0.30.10.05	0.0871
13	Three per day	hepatic	0.3	0.1	0.05	13Three per dayhepatic0.30.10.05	0.0864
14	Three per day	hepatic	0.3	0.1	0.05	14Three per dayhepatic0.30.10.05	0.0901
15	Three per day	hepatic	0.3	0.1	0.05	15Three per dayhepatic0.30.10.05	0.0963
16	Three per day	hepatic	0.3	0.1	0.05	16Three per dayhepatic0.30.10.05	0.0918
17	Three per day	hepatic	0.3	0.1	0.05	17Three per dayhepatic0.30.10.05	0.0999
18	Three per day	hepatic	0.3	0.1	0.05	18Three per dayhepatic0.30.10.05	0.1046
19	Three per day	hepatic	0.3	0.1	0.05	19Three per dayhepatic0.30.10.05	0.1023
20	Three per day	hepatic	0.3	0.1	0.05	20Three per dayhepatic0.30.10.05	0.1132
21	Three per day	hepatic	0.3	0.1	0.05	21Three per dayhepatic0.30.10.05	0.1182
22	Three per day	hepatic	0.3	0.1	0.05	22Three per dayhepatic0.30.10.05	0.1185
23	Three per day	hepatic	0.3	0.1	0.05	23Three per dayhepatic0.30.10.05	0.1228
24	Three per day	hepatic	0.3	0.1	0.05	24Three per dayhepatic0.30.10.05	0.1213
25	Three per day	hepatic	0.3	0.1	0.05	25Three per dayhepatic0.30.10.05	0.1235
26	Three per day	hepatic	0.3	0.1	0.05	26Three per dayhepatic0.30.10.05	0.1388
27	Three per day	hepatic	0.3	0.1	0.05	27Three per dayhepatic0.30.10.05	0.1362
28	Three per day	hepatic	0.3	0.1	0.05	28Three per dayhepatic0.30.10.05	0.1289
29	Three per day	hepatic	0.3	0.1	0.05	29Three per dayhepatic0.30.10.05	0.1397
30	Three per day	hepatic	0.3	0.1	0.05	30Three per dayhepatic0.30.10.05	0.1416
31	Three per day	hepatic	0.3	0.1	0.05	31Three per dayhepatic0.30.10.05	0.1391
32	Three per day	hepatic	0.3	0.1	0.05	32Three per dayhepatic0.30.10.05	0.1464
33	Three per day	hepatic	0.3	0.1	0.05	33Three per dayhepatic0.30.10.05	0.1483
34	Three per day	hepatic	0.3	0.1	0.05	34Three per dayhepatic0.30.10.05	0.1548
35	Three per day	hepatic	0.3	0.1	0.05	35Three per dayhepatic0.30.10.05	0.1598
36	Three per day	hepatic	0.3	0.1	0.05	36Three per dayhepatic0.30.10.05	0.1662
37	Three per day	hepatic	0.3	0.1	0.05	37Three per dayhepatic0.30.10.05	0.1656
38	Three per day	hepatic	0.3	0.1	0.05	38Three per dayhepatic0.30.10.05	0.165
39	Three per day	hepatic	0.3	0.1	0.05	39Three per dayhepatic0.30.10.05	0.1739
40	Three per day	hepatic	0.3	0.1	0.05	40Three per dayhepatic0.30.10.05	0.1679
41	Three per day	hepatic	0.3	0.1	0.05	41Three per dayhepatic0.30.10.05	0.1759
42	Three per day	hepatic	0.3	0.1	0.05	42Three per dayhepatic0.30.10.05	0.1756
43	Three per day	hepatic	0.3	0.1	0.05	43Three per dayhepatic0.30.10.05	0.191
44	Three per day	hepatic	0.3	0.1	0.05	44Three per dayhepatic0.30.10.05	0.1875
45	Three per day	hepatic	0.3	0.1	0.05	45Three per dayhepatic0.30.10.05	0.1911
46	Three per day	hepatic	0.3	0.1	0.05	46Three per dayhepatic0.30.10.05	0.2001
47	Three per day	hepatic	0.3	0.1	0.05	47Three per dayhepatic0.30.10.05	0.1971
48	Three per day	hepatic	0.3	0.1	0.05	48Three per dayhepatic0.30.10.05	0.1945
49	Three per day	hepatic	0.3	0.1	0.05	49Three per dayhepatic0.30.10.05	0.2029
50	Three per day	hepatic	0.3	0.1	0.05	50Three per dayhepatic0.30.10.05	0.2036
3	Three per day	ery	0.3	0.1	0.05	3Three per dayery0.30.10.05	0.0286
4	Three per day	ery	0.3	0.1	0.05	4Three per dayery0.30.10.05	0.0481
5	Three per day	ery	0.3	0.1	0.05	5Three per dayery0.30.10.05	0.0586
6	Three per day	ery	0.3	0.1	0.05	6Three per dayery0.30.10.05	0.0678
7	Three per day	ery	0.3	0.1	0.05	7Three per dayery0.30.10.05	0.0765
8	Three per day	ery	0.3	0.1	0.05	8Three per dayery0.30.10.05	0.0885
9	Three per day	ery	0.3	0.1	0.05	9Three per dayery0.30.10.05	0.0926
10	Three per day	ery	0.3	0.1	0.05	10Three per dayery0.30.10.05	0.0991
11	Three per day	ery	0.3	0.1	0.05	11Three per dayery0.30.10.05	0.1006
12	Three per day	ery	0.3	0.1	0.05	12Three per dayery0.30.10.05	0.1173
13	Three per day	ery	0.3	0.1	0.05	13Three per dayery0.30.10.05	0.1244
14	Three per day	ery	0.3	0.1	0.05	14Three per dayery0.30.10.05	0.1265
15	Three per day	ery	0.3	0.1	0.05	15Three per dayery0.30.10.05	0.1305
16	Three per day	ery	0.3	0.1	0.05	16Three per dayery0.30.10.05	0.1412
17	Three per day	ery	0.3	0.1	0.05	17Three per dayery0.30.10.05	0.1521
18	Three per day	ery	0.3	0.1	0.05	18Three per dayery0.30.10.05	0.1491
19	Three per day	ery	0.3	0.1	0.05	19Three per dayery0.30.10.05	0.1624
20	Three per day	ery	0.3	0.1	0.05	20Three per dayery0.30.10.05	0.1729
21	Three per day	ery	0.3	0.1	0.05	21Three per dayery0.30.10.05	0.1683
22	Three per day	ery	0.3	0.1	0.05	22Three per dayery0.30.10.05	0.1817
23	Three per day	ery	0.3	0.1	0.05	23Three per dayery0.30.10.05	0.1869
24	Three per day	ery	0.3	0.1	0.05	24Three per dayery0.30.10.05	0.1881
25	Three per day	ery	0.3	0.1	0.05	25Three per dayery0.30.10.05	0.1929
26	Three per day	ery	0.3	0.1	0.05	26Three per dayery0.30.10.05	0.2065
27	Three per day	ery	0.3	0.1	0.05	27Three per dayery0.30.10.05	0.2149
28	Three per day	ery	0.3	0.1	0.05	28Three per dayery0.30.10.05	0.2163
29	Three per day	ery	0.3	0.1	0.05	29Three per dayery0.30.10.05	0.23
30	Three per day	ery	0.3	0.1	0.05	30Three per dayery0.30.10.05	0.2335
31	Three per day	ery	0.3	0.1	0.05	31Three per dayery0.30.10.05	0.2334
32	Three per day	ery	0.3	0.1	0.05	32Three per dayery0.30.10.05	0.241
33	Three per day	ery	0.3	0.1	0.05	33Three per dayery0.30.10.05	0.255
34	Three per day	ery	0.3	0.1	0.05	34Three per dayery0.30.10.05	0.2574
35	Three per day	ery	0.3	0.1	0.05	35Three per dayery0.30.10.05	0.2711
36	Three per day	ery	0.3	0.1	0.05	36Three per dayery0.30.10.05	0.269
37	Three per day	ery	0.3	0.1	0.05	37Three per dayery0.30.10.05	0.2736
38	Three per day	ery	0.3	0.1	0.05	38Three per dayery0.30.10.05	0.2778
39	Three per day	ery	0.3	0.1	0.05	39Three per dayery0.30.10.05	0.2952
40	Three per day	ery	0.3	0.1	0.05	40Three per dayery0.30.10.05	0.2906
41	Three per day	ery	0.3	0.1	0.05	41Three per dayery0.30.10.05	0.2993
42	Three per day	ery	0.3	0.1	0.05	42Three per dayery0.30.10.05	0.3024
43	Three per day	ery	0.3	0.1	0.05	43Three per dayery0.30.10.05	0.3167
44	Three per day	ery	0.3	0.1	0.05	44Three per dayery0.30.10.05	0.3252
45	Three per day	ery	0.3	0.1	0.05	45Three per dayery0.30.10.05	0.3244
46	Three per day	ery	0.3	0.1	0.05	46Three per dayery0.30.10.05	0.333
47	Three per day	ery	0.3	0.1	0.05	47Three per dayery0.30.10.05	0.3382
48	Three per day	ery	0.3	0.1	0.05	48Three per dayery0.30.10.05	0.3394
49	Three per day	ery	0.3	0.1	0.05	49Three per dayery0.30.10.05	0.3543
50	Three per day	ery	0.3	0.1	0.05	50Three per dayery0.30.10.05	0.3477
3	Three per day	hepatic	0.4	0.1	0.05	3Three per dayhepatic0.40.10.05	0.041
4	Three per day	hepatic	0.4	0.1	0.05	4Three per dayhepatic0.40.10.05	0.0559
5	Three per day	hepatic	0.4	0.1	0.05	5Three per dayhepatic0.40.10.05	0.0694
6	Three per day	hepatic	0.4	0.1	0.05	6Three per dayhepatic0.40.10.05	0.0758
7	Three per day	hepatic	0.4	0.1	0.05	7Three per dayhepatic0.40.10.05	0.0907
8	Three per day	hepatic	0.4	0.1	0.05	8Three per dayhepatic0.40.10.05	0.0936
9	Three per day	hepatic	0.4	0.1	0.05	9Three per dayhepatic0.40.10.05	0.0984
10	Three per day	hepatic	0.4	0.1	0.05	10Three per dayhepatic0.40.10.05	0.1096
11	Three per day	hepatic	0.4	0.1	0.05	11Three per dayhepatic0.40.10.05	0.1144
12	Three per day	hepatic	0.4	0.1	0.05	12Three per dayhepatic0.40.10.05	0.1188
13	Three per day	hepatic	0.4	0.1	0.05	13Three per dayhepatic0.40.10.05	0.1222
14	Three per day	hepatic	0.4	0.1	0.05	14Three per dayhepatic0.40.10.05	0.1377
15	Three per day	hepatic	0.4	0.1	0.05	15Three per dayhepatic0.40.10.05	0.1345
16	Three per day	hepatic	0.4	0.1	0.05	16Three per dayhepatic0.40.10.05	0.1496
17	Three per day	hepatic	0.4	0.1	0.05	17Three per dayhepatic0.40.10.05	0.1553
18	Three per day	hepatic	0.4	0.1	0.05	18Three per dayhepatic0.40.10.05	0.1601
19	Three per day	hepatic	0.4	0.1	0.05	19Three per dayhepatic0.40.10.05	0.1743
20	Three per day	hepatic	0.4	0.1	0.05	20Three per dayhepatic0.40.10.05	0.1773
21	Three per day	hepatic	0.4	0.1	0.05	21Three per dayhepatic0.40.10.05	0.184
22	Three per day	hepatic	0.4	0.1	0.05	22Three per dayhepatic0.40.10.05	0.1887
23	Three per day	hepatic	0.4	0.1	0.05	23Three per dayhepatic0.40.10.05	0.1994
24	Three per day	hepatic	0.4	0.1	0.05	24Three per dayhepatic0.40.10.05	0.201
25	Three per day	hepatic	0.4	0.1	0.05	25Three per dayhepatic0.40.10.05	0.2052
26	Three per day	hepatic	0.4	0.1	0.05	26Three per dayhepatic0.40.10.05	0.2178
27	Three per day	hepatic	0.4	0.1	0.05	27Three per dayhepatic0.40.10.05	0.2209
28	Three per day	hepatic	0.4	0.1	0.05	28Three per dayhepatic0.40.10.05	0.2281
29	Three per day	hepatic	0.4	0.1	0.05	29Three per dayhepatic0.40.10.05	0.2334
30	Three per day	hepatic	0.4	0.1	0.05	30Three per dayhepatic0.40.10.05	0.2424
31	Three per day	hepatic	0.4	0.1	0.05	31Three per dayhepatic0.40.10.05	0.2528
32	Three per day	hepatic	0.4	0.1	0.05	32Three per dayhepatic0.40.10.05	0.2582
33	Three per day	hepatic	0.4	0.1	0.05	33Three per dayhepatic0.40.10.05	0.2673
34	Three per day	hepatic	0.4	0.1	0.05	34Three per dayhepatic0.40.10.05	0.2675
35	Three per day	hepatic	0.4	0.1	0.05	35Three per dayhepatic0.40.10.05	0.2866
36	Three per day	hepatic	0.4	0.1	0.05	36Three per dayhepatic0.40.10.05	0.286
37	Three per day	hepatic	0.4	0.1	0.05	37Three per dayhepatic0.40.10.05	0.2882
38	Three per day	hepatic	0.4	0.1	0.05	38Three per dayhepatic0.40.10.05	0.2988
39	Three per day	hepatic	0.4	0.1	0.05	39Three per dayhepatic0.40.10.05	0.2985
40	Three per day	hepatic	0.4	0.1	0.05	40Three per dayhepatic0.40.10.05	0.3025
41	Three per day	hepatic	0.4	0.1	0.05	41Three per dayhepatic0.40.10.05	0.3163
42	Three per day	hepatic	0.4	0.1	0.05	42Three per dayhepatic0.40.10.05	0.322
43	Three per day	hepatic	0.4	0.1	0.05	43Three per dayhepatic0.40.10.05	0.3298
44	Three per day	hepatic	0.4	0.1	0.05	44Three per dayhepatic0.40.10.05	0.3418
45	Three per day	hepatic	0.4	0.1	0.05	45Three per dayhepatic0.40.10.05	0.3388
46	Three per day	hepatic	0.4	0.1	0.05	46Three per dayhepatic0.40.10.05	0.3423
47	Three per day	hepatic	0.4	0.1	0.05	47Three per dayhepatic0.40.10.05	0.355
48	Three per day	hepatic	0.4	0.1	0.05	48Three per dayhepatic0.40.10.05	0.3592
49	Three per day	hepatic	0.4	0.1	0.05	49Three per dayhepatic0.40.10.05	0.3673
50	Three per day	hepatic	0.4	0.1	0.05	50Three per dayhepatic0.40.10.05	0.3797
3	Three per day	ery	0.4	0.1	0.05	3Three per dayery0.40.10.05	0.0346
4	Three per day	ery	0.4	0.1	0.05	4Three per dayery0.40.10.05	0.0599
5	Three per day	ery	0.4	0.1	0.05	5Three per dayery0.40.10.05	0.0823
6	Three per day	ery	0.4	0.1	0.05	6Three per dayery0.40.10.05	0.1057
7	Three per day	ery	0.4	0.1	0.05	7Three per dayery0.40.10.05	0.1166
8	Three per day	ery	0.4	0.1	0.05	8Three per dayery0.40.10.05	0.1304
9	Three per day	ery	0.4	0.1	0.05	9Three per dayery0.40.10.05	0.1481
10	Three per day	ery	0.4	0.1	0.05	10Three per dayery0.40.10.05	0.1534
11	Three per day	ery	0.4	0.1	0.05	11Three per dayery0.40.10.05	0.1786
12	Three per day	ery	0.4	0.1	0.05	12Three per dayery0.40.10.05	0.1912
13	Three per day	ery	0.4	0.1	0.05	13Three per dayery0.40.10.05	0.2038
14	Three per day	ery	0.4	0.1	0.05	14Three per dayery0.40.10.05	0.2174
15	Three per day	ery	0.4	0.1	0.05	15Three per dayery0.40.10.05	0.2401
16	Three per day	ery	0.4	0.1	0.05	16Three per dayery0.40.10.05	0.254
17	Three per day	ery	0.4	0.1	0.05	17Three per dayery0.40.10.05	0.2623
18	Three per day	ery	0.4	0.1	0.05	18Three per dayery0.40.10.05	0.2699
19	Three per day	ery	0.4	0.1	0.05	19Three per dayery0.40.10.05	0.2841
20	Three per day	ery	0.4	0.1	0.05	20Three per dayery0.40.10.05	0.3011
21	Three per day	ery	0.4	0.1	0.05	21Three per dayery0.40.10.05	0.3151
22	Three per day	ery	0.4	0.1	0.05	22Three per dayery0.40.10.05	0.3211
23	Three per day	ery	0.4	0.1	0.05	23Three per dayery0.40.10.05	0.3352
24	Three per day	ery	0.4	0.1	0.05	24Three per dayery0.40.10.05	0.3475
25	Three per day	ery	0.4	0.1	0.05	25Three per dayery0.40.10.05	0.363
26	Three per day	ery	0.4	0.1	0.05	26Three per dayery0.40.10.05	0.3684
27	Three per day	ery	0.4	0.1	0.05	27Three per dayery0.40.10.05	0.3859
28	Three per day	ery	0.4	0.1	0.05	28Three per dayery0.40.10.05	0.3969
29	Three per day	ery	0.4	0.1	0.05	29Three per dayery0.40.10.05	0.415
30	Three per day	ery	0.4	0.1	0.05	30Three per dayery0.40.10.05	0.4203
31	Three per day	ery	0.4	0.1	0.05	31Three per dayery0.40.10.05	0.4352
32	Three per day	ery	0.4	0.1	0.05	32Three per dayery0.40.10.05	0.4506
33	Three per day	ery	0.4	0.1	0.05	33Three per dayery0.40.10.05	0.4524
34	Three per day	ery	0.4	0.1	0.05	34Three per dayery0.40.10.05	0.4722
35	Three per day	ery	0.4	0.1	0.05	35Three per dayery0.40.10.05	0.4768
36	Three per day	ery	0.4	0.1	0.05	36Three per dayery0.40.10.05	0.4973
37	Three per day	ery	0.4	0.1	0.05	37Three per dayery0.40.10.05	0.4995
38	Three per day	ery	0.4	0.1	0.05	38Three per dayery0.40.10.05	0.5202
39	Three per day	ery	0.4	0.1	0.05	39Three per dayery0.40.10.05	0.5274
40	Three per day	ery	0.4	0.1	0.05	40Three per dayery0.40.10.05	0.5301
41	Three per day	ery	0.4	0.1	0.05	41Three per dayery0.40.10.05	0.5396
42	Three per day	ery	0.4	0.1	0.05	42Three per dayery0.40.10.05	0.5438
43	Three per day	ery	0.4	0.1	0.05	43Three per dayery0.40.10.05	0.5646
44	Three per day	ery	0.4	0.1	0.05	44Three per dayery0.40.10.05	0.5689
45	Three per day	ery	0.4	0.1	0.05	45Three per dayery0.40.10.05	0.5748
46	Three per day	ery	0.4	0.1	0.05	46Three per dayery0.40.10.05	0.5895
47	Three per day	ery	0.4	0.1	0.05	47Three per dayery0.40.10.05	0.5961
48	Three per day	ery	0.4	0.1	0.05	48Three per dayery0.40.10.05	0.6148
49	Three per day	ery	0.4	0.1	0.05	49Three per dayery0.40.10.05	0.6218
50	Three per day	ery	0.4	0.1	0.05	50Three per dayery0.40.10.05	0.6268
3	Three per day	hepatic	0.5	0.1	0.05	3Three per dayhepatic0.50.10.05	0.0558
4	Three per day	hepatic	0.5	0.1	0.05	4Three per dayhepatic0.50.10.05	0.073
5	Three per day	hepatic	0.5	0.1	0.05	5Three per dayhepatic0.50.10.05	0.0912
6	Three per day	hepatic	0.5	0.1	0.05	6Three per dayhepatic0.50.10.05	0.1031
7	Three per day	hepatic	0.5	0.1	0.05	7Three per dayhepatic0.50.10.05	0.1158
8	Three per day	hepatic	0.5	0.1	0.05	8Three per dayhepatic0.50.10.05	0.1371
9	Three per day	hepatic	0.5	0.1	0.05	9Three per dayhepatic0.50.10.05	0.1464
10	Three per day	hepatic	0.5	0.1	0.05	10Three per dayhepatic0.50.10.05	0.1589
11	Three per day	hepatic	0.5	0.1	0.05	11Three per dayhepatic0.50.10.05	0.1617
12	Three per day	hepatic	0.5	0.1	0.05	12Three per dayhepatic0.50.10.05	0.1881
13	Three per day	hepatic	0.5	0.1	0.05	13Three per dayhepatic0.50.10.05	0.2007
14	Three per day	hepatic	0.5	0.1	0.05	14Three per dayhepatic0.50.10.05	0.2046
15	Three per day	hepatic	0.5	0.1	0.05	15Three per dayhepatic0.50.10.05	0.2259
16	Three per day	hepatic	0.5	0.1	0.05	16Three per dayhepatic0.50.10.05	0.2326
17	Three per day	hepatic	0.5	0.1	0.05	17Three per dayhepatic0.50.10.05	0.2577
18	Three per day	hepatic	0.5	0.1	0.05	18Three per dayhepatic0.50.10.05	0.257
19	Three per day	hepatic	0.5	0.1	0.05	19Three per dayhepatic0.50.10.05	0.2789
20	Three per day	hepatic	0.5	0.1	0.05	20Three per dayhepatic0.50.10.05	0.2838
21	Three per day	hepatic	0.5	0.1	0.05	21Three per dayhepatic0.50.10.05	0.3017
22	Three per day	hepatic	0.5	0.1	0.05	22Three per dayhepatic0.50.10.05	0.3186
23	Three per day	hepatic	0.5	0.1	0.05	23Three per dayhepatic0.50.10.05	0.3194
24	Three per day	hepatic	0.5	0.1	0.05	24Three per dayhepatic0.50.10.05	0.33
25	Three per day	hepatic	0.5	0.1	0.05	25Three per dayhepatic0.50.10.05	0.3441
26	Three per day	hepatic	0.5	0.1	0.05	26Three per dayhepatic0.50.10.05	0.3558
27	Three per day	hepatic	0.5	0.1	0.05	27Three per dayhepatic0.50.10.05	0.3739
28	Three per day	hepatic	0.5	0.1	0.05	28Three per dayhepatic0.50.10.05	0.3798
29	Three per day	hepatic	0.5	0.1	0.05	29Three per dayhepatic0.50.10.05	0.3907
30	Three per day	hepatic	0.5	0.1	0.05	30Three per dayhepatic0.50.10.05	0.4011
31	Three per day	hepatic	0.5	0.1	0.05	31Three per dayhepatic0.50.10.05	0.412
32	Three per day	hepatic	0.5	0.1	0.05	32Three per dayhepatic0.50.10.05	0.4226
33	Three per day	hepatic	0.5	0.1	0.05	33Three per dayhepatic0.50.10.05	0.44
34	Three per day	hepatic	0.5	0.1	0.05	34Three per dayhepatic0.50.10.05	0.4493
35	Three per day	hepatic	0.5	0.1	0.05	35Three per dayhepatic0.50.10.05	0.4563
36	Three per day	hepatic	0.5	0.1	0.05	36Three per dayhepatic0.50.10.05	0.4663
37	Three per day	hepatic	0.5	0.1	0.05	37Three per dayhepatic0.50.10.05	0.4785
38	Three per day	hepatic	0.5	0.1	0.05	38Three per dayhepatic0.50.10.05	0.4931
39	Three per day	hepatic	0.5	0.1	0.05	39Three per dayhepatic0.50.10.05	0.5036
40	Three per day	hepatic	0.5	0.1	0.05	40Three per dayhepatic0.50.10.05	0.5072
41	Three per day	hepatic	0.5	0.1	0.05	41Three per dayhepatic0.50.10.05	0.5224
42	Three per day	hepatic	0.5	0.1	0.05	42Three per dayhepatic0.50.10.05	0.5218
43	Three per day	hepatic	0.5	0.1	0.05	43Three per dayhepatic0.50.10.05	0.541
44	Three per day	hepatic	0.5	0.1	0.05	44Three per dayhepatic0.50.10.05	0.5534
45	Three per day	hepatic	0.5	0.1	0.05	45Three per dayhepatic0.50.10.05	0.5648
46	Three per day	hepatic	0.5	0.1	0.05	46Three per dayhepatic0.50.10.05	0.5732
47	Three per day	hepatic	0.5	0.1	0.05	47Three per dayhepatic0.50.10.05	0.5775
48	Three per day	hepatic	0.5	0.1	0.05	48Three per dayhepatic0.50.10.05	0.5892
49	Three per day	hepatic	0.5	0.1	0.05	49Three per dayhepatic0.50.10.05	0.5913
50	Three per day	hepatic	0.5	0.1	0.05	50Three per dayhepatic0.50.10.05	0.6128
3	Three per day	ery	0.5	0.1	0.05	3Three per dayery0.50.10.05	0.048
4	Three per day	ery	0.5	0.1	0.05	4Three per dayery0.50.10.05	0.086
5	Three per day	ery	0.5	0.1	0.05	5Three per dayery0.50.10.05	0.1238
6	Three per day	ery	0.5	0.1	0.05	6Three per dayery0.50.10.05	0.1558
7	Three per day	ery	0.5	0.1	0.05	7Three per dayery0.50.10.05	0.1909
8	Three per day	ery	0.5	0.1	0.05	8Three per dayery0.50.10.05	0.2153
9	Three per day	ery	0.5	0.1	0.05	9Three per dayery0.50.10.05	0.2351
10	Three per day	ery	0.5	0.1	0.05	10Three per dayery0.50.10.05	0.2625
11	Three per day	ery	0.5	0.1	0.05	11Three per dayery0.50.10.05	0.2962
12	Three per day	ery	0.5	0.1	0.05	12Three per dayery0.50.10.05	0.3219
13	Three per day	ery	0.5	0.1	0.05	13Three per dayery0.50.10.05	0.3422
14	Three per day	ery	0.5	0.1	0.05	14Three per dayery0.50.10.05	0.3682
15	Three per day	ery	0.5	0.1	0.05	15Three per dayery0.50.10.05	0.3924
16	Three per day	ery	0.5	0.1	0.05	16Three per dayery0.50.10.05	0.4162
17	Three per day	ery	0.5	0.1	0.05	17Three per dayery0.50.10.05	0.4356
18	Three per day	ery	0.5	0.1	0.05	18Three per dayery0.50.10.05	0.4727
19	Three per day	ery	0.5	0.1	0.05	19Three per dayery0.50.10.05	0.4831
20	Three per day	ery	0.5	0.1	0.05	20Three per dayery0.50.10.05	0.5027
21	Three per day	ery	0.5	0.1	0.05	21Three per dayery0.50.10.05	0.516
22	Three per day	ery	0.5	0.1	0.05	22Three per dayery0.50.10.05	0.5449
23	Three per day	ery	0.5	0.1	0.05	23Three per dayery0.50.10.05	0.5652
24	Three per day	ery	0.5	0.1	0.05	24Three per dayery0.50.10.05	0.5703
25	Three per day	ery	0.5	0.1	0.05	25Three per dayery0.50.10.05	0.6012
26	Three per day	ery	0.5	0.1	0.05	26Three per dayery0.50.10.05	0.6107
27	Three per day	ery	0.5	0.1	0.05	27Three per dayery0.50.10.05	0.6294
28	Three per day	ery	0.5	0.1	0.05	28Three per dayery0.50.10.05	0.6414
29	Three per day	ery	0.5	0.1	0.05	29Three per dayery0.50.10.05	0.6623
30	Three per day	ery	0.5	0.1	0.05	30Three per dayery0.50.10.05	0.6703
31	Three per day	ery	0.5	0.1	0.05	31Three per dayery0.50.10.05	0.6884
32	Three per day	ery	0.5	0.1	0.05	32Three per dayery0.50.10.05	0.706
33	Three per day	ery	0.5	0.1	0.05	33Three per dayery0.50.10.05	0.7139
34	Three per day	ery	0.5	0.1	0.05	34Three per dayery0.50.10.05	0.7317
35	Three per day	ery	0.5	0.1	0.05	35Three per dayery0.50.10.05	0.7476
36	Three per day	ery	0.5	0.1	0.05	36Three per dayery0.50.10.05	0.7573
37	Three per day	ery	0.5	0.1	0.05	37Three per dayery0.50.10.05	0.7609
38	Three per day	ery	0.5	0.1	0.05	38Three per dayery0.50.10.05	0.7684
39	Three per day	ery	0.5	0.1	0.05	39Three per dayery0.50.10.05	0.7912
40	Three per day	ery	0.5	0.1	0.05	40Three per dayery0.50.10.05	0.7892
41	Three per day	ery	0.5	0.1	0.05	41Three per dayery0.50.10.05	0.8051
42	Three per day	ery	0.5	0.1	0.05	42Three per dayery0.50.10.05	0.8077
43	Three per day	ery	0.5	0.1	0.05	43Three per dayery0.50.10.05	0.8196
44	Three per day	ery	0.5	0.1	0.05	44Three per dayery0.50.10.05	0.8262
45	Three per day	ery	0.5	0.1	0.05	45Three per dayery0.50.10.05	0.8352
46	Three per day	ery	0.5	0.1	0.05	46Three per dayery0.50.10.05	0.8458
47	Three per day	ery	0.5	0.1	0.05	47Three per dayery0.50.10.05	0.8491
48	Three per day	ery	0.5	0.1	0.05	48Three per dayery0.50.10.05	0.8602
49	Three per day	ery	0.5	0.1	0.05	49Three per dayery0.50.10.05	0.8679
50	Three per day	ery	0.5	0.1	0.05	50Three per dayery0.50.10.05	0.872
3	Three per day	hepatic	0.6	0.1	0.05	3Three per dayhepatic0.60.10.05	0.0682
4	Three per day	hepatic	0.6	0.1	0.05	4Three per dayhepatic0.60.10.05	0.0959
5	Three per day	hepatic	0.6	0.1	0.05	5Three per dayhepatic0.60.10.05	0.1286
6	Three per day	hepatic	0.6	0.1	0.05	6Three per dayhepatic0.60.10.05	0.1504
7	Three per day	hepatic	0.6	0.1	0.05	7Three per dayhepatic0.60.10.05	0.1794
8	Three per day	hepatic	0.6	0.1	0.05	8Three per dayhepatic0.60.10.05	0.1969
9	Three per day	hepatic	0.6	0.1	0.05	9Three per dayhepatic0.60.10.05	0.2231
10	Three per day	hepatic	0.6	0.1	0.05	10Three per dayhepatic0.60.10.05	0.2423
11	Three per day	hepatic	0.6	0.1	0.05	11Three per dayhepatic0.60.10.05	0.2665
12	Three per day	hepatic	0.6	0.1	0.05	12Three per dayhepatic0.60.10.05	0.2891
13	Three per day	hepatic	0.6	0.1	0.05	13Three per dayhepatic0.60.10.05	0.3065
14	Three per day	hepatic	0.6	0.1	0.05	14Three per dayhepatic0.60.10.05	0.3308
15	Three per day	hepatic	0.6	0.1	0.05	15Three per dayhepatic0.60.10.05	0.3569
16	Three per day	hepatic	0.6	0.1	0.05	16Three per dayhepatic0.60.10.05	0.3823
17	Three per day	hepatic	0.6	0.1	0.05	17Three per dayhepatic0.60.10.05	0.3911
18	Three per day	hepatic	0.6	0.1	0.05	18Three per dayhepatic0.60.10.05	0.4141
19	Three per day	hepatic	0.6	0.1	0.05	19Three per dayhepatic0.60.10.05	0.43
20	Three per day	hepatic	0.6	0.1	0.05	20Three per dayhepatic0.60.10.05	0.451
21	Three per day	hepatic	0.6	0.1	0.05	21Three per dayhepatic0.60.10.05	0.4714
22	Three per day	hepatic	0.6	0.1	0.05	22Three per dayhepatic0.60.10.05	0.4922
23	Three per day	hepatic	0.6	0.1	0.05	23Three per dayhepatic0.60.10.05	0.5158
24	Three per day	hepatic	0.6	0.1	0.05	24Three per dayhepatic0.60.10.05	0.5233
25	Three per day	hepatic	0.6	0.1	0.05	25Three per dayhepatic0.60.10.05	0.5472
26	Three per day	hepatic	0.6	0.1	0.05	26Three per dayhepatic0.60.10.05	0.56
27	Three per day	hepatic	0.6	0.1	0.05	27Three per dayhepatic0.60.10.05	0.5744
28	Three per day	hepatic	0.6	0.1	0.05	28Three per dayhepatic0.60.10.05	0.5972
29	Three per day	hepatic	0.6	0.1	0.05	29Three per dayhepatic0.60.10.05	0.6077
30	Three per day	hepatic	0.6	0.1	0.05	30Three per dayhepatic0.60.10.05	0.6242
31	Three per day	hepatic	0.6	0.1	0.05	31Three per dayhepatic0.60.10.05	0.6374
32	Three per day	hepatic	0.6	0.1	0.05	32Three per dayhepatic0.60.10.05	0.6512
33	Three per day	hepatic	0.6	0.1	0.05	33Three per dayhepatic0.60.10.05	0.6671
34	Three per day	hepatic	0.6	0.1	0.05	34Three per dayhepatic0.60.10.05	0.6808
35	Three per day	hepatic	0.6	0.1	0.05	35Three per dayhepatic0.60.10.05	0.683
36	Three per day	hepatic	0.6	0.1	0.05	36Three per dayhepatic0.60.10.05	0.6962
37	Three per day	hepatic	0.6	0.1	0.05	37Three per dayhepatic0.60.10.05	0.7124
38	Three per day	hepatic	0.6	0.1	0.05	38Three per dayhepatic0.60.10.05	0.7188
39	Three per day	hepatic	0.6	0.1	0.05	39Three per dayhepatic0.60.10.05	0.7219
40	Three per day	hepatic	0.6	0.1	0.05	40Three per dayhepatic0.60.10.05	0.7514
41	Three per day	hepatic	0.6	0.1	0.05	41Three per dayhepatic0.60.10.05	0.75
42	Three per day	hepatic	0.6	0.1	0.05	42Three per dayhepatic0.60.10.05	0.7622
43	Three per day	hepatic	0.6	0.1	0.05	43Three per dayhepatic0.60.10.05	0.7746
44	Three per day	hepatic	0.6	0.1	0.05	44Three per dayhepatic0.60.10.05	0.7867
45	Three per day	hepatic	0.6	0.1	0.05	45Three per dayhepatic0.60.10.05	0.803
46	Three per day	hepatic	0.6	0.1	0.05	46Three per dayhepatic0.60.10.05	0.7943
47	Three per day	hepatic	0.6	0.1	0.05	47Three per dayhepatic0.60.10.05	0.8078
48	Three per day	hepatic	0.6	0.1	0.05	48Three per dayhepatic0.60.10.05	0.8097
49	Three per day	hepatic	0.6	0.1	0.05	49Three per dayhepatic0.60.10.05	0.8258
50	Three per day	hepatic	0.6	0.1	0.05	50Three per dayhepatic0.60.10.05	0.8347
3	Three per day	ery	0.6	0.1	0.05	3Three per dayery0.60.10.05	0.0679
4	Three per day	ery	0.6	0.1	0.05	4Three per dayery0.60.10.05	0.1248
5	Three per day	ery	0.6	0.1	0.05	5Three per dayery0.60.10.05	0.1894
6	Three per day	ery	0.6	0.1	0.05	6Three per dayery0.60.10.05	0.248
7	Three per day	ery	0.6	0.1	0.05	7Three per dayery0.60.10.05	0.292
8	Three per day	ery	0.6	0.1	0.05	8Three per dayery0.60.10.05	0.3437
9	Three per day	ery	0.6	0.1	0.05	9Three per dayery0.60.10.05	0.392
10	Three per day	ery	0.6	0.1	0.05	10Three per dayery0.60.10.05	0.4291
11	Three per day	ery	0.6	0.1	0.05	11Three per dayery0.60.10.05	0.4703
12	Three per day	ery	0.6	0.1	0.05	12Three per dayery0.60.10.05	0.5093
13	Three per day	ery	0.6	0.1	0.05	13Three per dayery0.60.10.05	0.5514
14	Three per day	ery	0.6	0.1	0.05	14Three per dayery0.60.10.05	0.5834
15	Three per day	ery	0.6	0.1	0.05	15Three per dayery0.60.10.05	0.605
16	Three per day	ery	0.6	0.1	0.05	16Three per dayery0.60.10.05	0.6476
17	Three per day	ery	0.6	0.1	0.05	17Three per dayery0.60.10.05	0.6686
18	Three per day	ery	0.6	0.1	0.05	18Three per dayery0.60.10.05	0.6919
19	Three per day	ery	0.6	0.1	0.05	19Three per dayery0.60.10.05	0.723
20	Three per day	ery	0.6	0.1	0.05	20Three per dayery0.60.10.05	0.7446
21	Three per day	ery	0.6	0.1	0.05	21Three per dayery0.60.10.05	0.769
22	Three per day	ery	0.6	0.1	0.05	22Three per dayery0.60.10.05	0.7778
23	Three per day	ery	0.6	0.1	0.05	23Three per dayery0.60.10.05	0.807
24	Three per day	ery	0.6	0.1	0.05	24Three per dayery0.60.10.05	0.816
25	Three per day	ery	0.6	0.1	0.05	25Three per dayery0.60.10.05	0.8378
26	Three per day	ery	0.6	0.1	0.05	26Three per dayery0.60.10.05	0.8438
27	Three per day	ery	0.6	0.1	0.05	27Three per dayery0.60.10.05	0.8565
28	Three per day	ery	0.6	0.1	0.05	28Three per dayery0.60.10.05	0.8706
29	Three per day	ery	0.6	0.1	0.05	29Three per dayery0.60.10.05	0.8797
30	Three per day	ery	0.6	0.1	0.05	30Three per dayery0.60.10.05	0.8912
31	Three per day	ery	0.6	0.1	0.05	31Three per dayery0.60.10.05	0.8992
32	Three per day	ery	0.6	0.1	0.05	32Three per dayery0.60.10.05	0.9119
33	Three per day	ery	0.6	0.1	0.05	33Three per dayery0.60.10.05	0.9201
34	Three per day	ery	0.6	0.1	0.05	34Three per dayery0.60.10.05	0.9229
35	Three per day	ery	0.6	0.1	0.05	35Three per dayery0.60.10.05	0.9339
36	Three per day	ery	0.6	0.1	0.05	36Three per dayery0.60.10.05	0.934
37	Three per day	ery	0.6	0.1	0.05	37Three per dayery0.60.10.05	0.9395
38	Three per day	ery	0.6	0.1	0.05	38Three per dayery0.60.10.05	0.9446
39	Three per day	ery	0.6	0.1	0.05	39Three per dayery0.60.10.05	0.9552
40	Three per day	ery	0.6	0.1	0.05	40Three per dayery0.60.10.05	0.956
41	Three per day	ery	0.6	0.1	0.05	41Three per dayery0.60.10.05	0.9608
42	Three per day	ery	0.6	0.1	0.05	42Three per dayery0.60.10.05	0.9625
43	Three per day	ery	0.6	0.1	0.05	43Three per dayery0.60.10.05	0.9672
44	Three per day	ery	0.6	0.1	0.05	44Three per dayery0.60.10.05	0.9734
45	Three per day	ery	0.6	0.1	0.05	45Three per dayery0.60.10.05	0.9725
46	Three per day	ery	0.6	0.1	0.05	46Three per dayery0.60.10.05	0.9748
47	Three per day	ery	0.6	0.1	0.05	47Three per dayery0.60.10.05	0.9805
48	Three per day	ery	0.6	0.1	0.05	48Three per dayery0.60.10.05	0.9788
49	Three per day	ery	0.6	0.1	0.05	49Three per dayery0.60.10.05	0.9793
50	Three per day	ery	0.6	0.1	0.05	50Three per dayery0.60.10.05	0.982
3	Three per day	hepatic	0.7	0.1	0.05	3Three per dayhepatic0.70.10.05	0.0891
4	Three per day	hepatic	0.7	0.1	0.05	4Three per dayhepatic0.70.10.05	0.1386
5	Three per day	hepatic	0.7	0.1	0.05	5Three per dayhepatic0.70.10.05	0.1816
6	Three per day	hepatic	0.7	0.1	0.05	6Three per dayhepatic0.70.10.05	0.2355
7	Three per day	hepatic	0.7	0.1	0.05	7Three per dayhepatic0.70.10.05	0.2672
8	Three per day	hepatic	0.7	0.1	0.05	8Three per dayhepatic0.70.10.05	0.3095
9	Three per day	hepatic	0.7	0.1	0.05	9Three per dayhepatic0.70.10.05	0.3583
10	Three per day	hepatic	0.7	0.1	0.05	10Three per dayhepatic0.70.10.05	0.3881
11	Three per day	hepatic	0.7	0.1	0.05	11Three per dayhepatic0.70.10.05	0.41
12	Three per day	hepatic	0.7	0.1	0.05	12Three per dayhepatic0.70.10.05	0.457
13	Three per day	hepatic	0.7	0.1	0.05	13Three per dayhepatic0.70.10.05	0.4859
14	Three per day	hepatic	0.7	0.1	0.05	14Three per dayhepatic0.70.10.05	0.522
15	Three per day	hepatic	0.7	0.1	0.05	15Three per dayhepatic0.70.10.05	0.5542
16	Three per day	hepatic	0.7	0.1	0.05	16Three per dayhepatic0.70.10.05	0.5786
17	Three per day	hepatic	0.7	0.1	0.05	17Three per dayhepatic0.70.10.05	0.6022
18	Three per day	hepatic	0.7	0.1	0.05	18Three per dayhepatic0.70.10.05	0.6364
19	Three per day	hepatic	0.7	0.1	0.05	19Three per dayhepatic0.70.10.05	0.6575
20	Three per day	hepatic	0.7	0.1	0.05	20Three per dayhepatic0.70.10.05	0.6775
21	Three per day	hepatic	0.7	0.1	0.05	21Three per dayhepatic0.70.10.05	0.7075
22	Three per day	hepatic	0.7	0.1	0.05	22Three per dayhepatic0.70.10.05	0.7272
23	Three per day	hepatic	0.7	0.1	0.05	23Three per dayhepatic0.70.10.05	0.7465
24	Three per day	hepatic	0.7	0.1	0.05	24Three per dayhepatic0.70.10.05	0.7613
25	Three per day	hepatic	0.7	0.1	0.05	25Three per dayhepatic0.70.10.05	0.78
26	Three per day	hepatic	0.7	0.1	0.05	26Three per dayhepatic0.70.10.05	0.7894
27	Three per day	hepatic	0.7	0.1	0.05	27Three per dayhepatic0.70.10.05	0.8055
28	Three per day	hepatic	0.7	0.1	0.05	28Three per dayhepatic0.70.10.05	0.8148
29	Three per day	hepatic	0.7	0.1	0.05	29Three per dayhepatic0.70.10.05	0.8373
30	Three per day	hepatic	0.7	0.1	0.05	30Three per dayhepatic0.70.10.05	0.8466
31	Three per day	hepatic	0.7	0.1	0.05	31Three per dayhepatic0.70.10.05	0.8587
32	Three per day	hepatic	0.7	0.1	0.05	32Three per dayhepatic0.70.10.05	0.8721
33	Three per day	hepatic	0.7	0.1	0.05	33Three per dayhepatic0.70.10.05	0.8741
34	Three per day	hepatic	0.7	0.1	0.05	34Three per dayhepatic0.70.10.05	0.8873
35	Three per day	hepatic	0.7	0.1	0.05	35Three per dayhepatic0.70.10.05	0.8936
36	Three per day	hepatic	0.7	0.1	0.05	36Three per dayhepatic0.70.10.05	0.9013
37	Three per day	hepatic	0.7	0.1	0.05	37Three per dayhepatic0.70.10.05	0.9034
38	Three per day	hepatic	0.7	0.1	0.05	38Three per dayhepatic0.70.10.05	0.9191
39	Three per day	hepatic	0.7	0.1	0.05	39Three per dayhepatic0.70.10.05	0.923
40	Three per day	hepatic	0.7	0.1	0.05	40Three per dayhepatic0.70.10.05	0.9312
41	Three per day	hepatic	0.7	0.1	0.05	41Three per dayhepatic0.70.10.05	0.9316
42	Three per day	hepatic	0.7	0.1	0.05	42Three per dayhepatic0.70.10.05	0.9407
43	Three per day	hepatic	0.7	0.1	0.05	43Three per dayhepatic0.70.10.05	0.9426
44	Three per day	hepatic	0.7	0.1	0.05	44Three per dayhepatic0.70.10.05	0.9476
45	Three per day	hepatic	0.7	0.1	0.05	45Three per dayhepatic0.70.10.05	0.949
46	Three per day	hepatic	0.7	0.1	0.05	46Three per dayhepatic0.70.10.05	0.9543
47	Three per day	hepatic	0.7	0.1	0.05	47Three per dayhepatic0.70.10.05	0.9582
48	Three per day	hepatic	0.7	0.1	0.05	48Three per dayhepatic0.70.10.05	0.9606
49	Three per day	hepatic	0.7	0.1	0.05	49Three per dayhepatic0.70.10.05	0.964
50	Three per day	hepatic	0.7	0.1	0.05	50Three per dayhepatic0.70.10.05	0.9643
3	Three per day	ery	0.7	0.1	0.05	3Three per dayery0.70.10.05	0.1058
4	Three per day	ery	0.7	0.1	0.05	4Three per dayery0.70.10.05	0.2085
5	Three per day	ery	0.7	0.1	0.05	5Three per dayery0.70.10.05	0.3011
6	Three per day	ery	0.7	0.1	0.05	6Three per dayery0.70.10.05	0.3955
7	Three per day	ery	0.7	0.1	0.05	7Three per dayery0.70.10.05	0.4698
8	Three per day	ery	0.7	0.1	0.05	8Three per dayery0.70.10.05	0.5436
9	Three per day	ery	0.7	0.1	0.05	9Three per dayery0.70.10.05	0.6043
10	Three per day	ery	0.7	0.1	0.05	10Three per dayery0.70.10.05	0.6581
11	Three per day	ery	0.7	0.1	0.05	11Three per dayery0.70.10.05	0.7092
12	Three per day	ery	0.7	0.1	0.05	12Three per dayery0.70.10.05	0.749
13	Three per day	ery	0.7	0.1	0.05	13Three per dayery0.70.10.05	0.7813
14	Three per day	ery	0.7	0.1	0.05	14Three per dayery0.70.10.05	0.807
15	Three per day	ery	0.7	0.1	0.05	15Three per dayery0.70.10.05	0.8372
16	Three per day	ery	0.7	0.1	0.05	16Three per dayery0.70.10.05	0.8655
17	Three per day	ery	0.7	0.1	0.05	17Three per dayery0.70.10.05	0.8815
18	Three per day	ery	0.7	0.1	0.05	18Three per dayery0.70.10.05	0.9002
19	Three per day	ery	0.7	0.1	0.05	19Three per dayery0.70.10.05	0.9137
20	Three per day	ery	0.7	0.1	0.05	20Three per dayery0.70.10.05	0.9302
21	Three per day	ery	0.7	0.1	0.05	21Three per dayery0.70.10.05	0.9424
22	Three per day	ery	0.7	0.1	0.05	22Three per dayery0.70.10.05	0.9512
23	Three per day	ery	0.7	0.1	0.05	23Three per dayery0.70.10.05	0.9562
24	Three per day	ery	0.7	0.1	0.05	24Three per dayery0.70.10.05	0.962
25	Three per day	ery	0.7	0.1	0.05	25Three per dayery0.70.10.05	0.9676
26	Three per day	ery	0.7	0.1	0.05	26Three per dayery0.70.10.05	0.9754
27	Three per day	ery	0.7	0.1	0.05	27Three per dayery0.70.10.05	0.9779
28	Three per day	ery	0.7	0.1	0.05	28Three per dayery0.70.10.05	0.9784
29	Three per day	ery	0.7	0.1	0.05	29Three per dayery0.70.10.05	0.985
30	Three per day	ery	0.7	0.1	0.05	30Three per dayery0.70.10.05	0.9868
31	Three per day	ery	0.7	0.1	0.05	31Three per dayery0.70.10.05	0.989
32	Three per day	ery	0.7	0.1	0.05	32Three per dayery0.70.10.05	0.9903
33	Three per day	ery	0.7	0.1	0.05	33Three per dayery0.70.10.05	0.9898
34	Three per day	ery	0.7	0.1	0.05	34Three per dayery0.70.10.05	0.9933
35	Three per day	ery	0.7	0.1	0.05	35Three per dayery0.70.10.05	0.9944
36	Three per day	ery	0.7	0.1	0.05	36Three per dayery0.70.10.05	0.9952
37	Three per day	ery	0.7	0.1	0.05	37Three per dayery0.70.10.05	0.9949
38	Three per day	ery	0.7	0.1	0.05	38Three per dayery0.70.10.05	0.9969
39	Three per day	ery	0.7	0.1	0.05	39Three per dayery0.70.10.05	0.9964
40	Three per day	ery	0.7	0.1	0.05	40Three per dayery0.70.10.05	0.9971
41	Three per day	ery	0.7	0.1	0.05	41Three per dayery0.70.10.05	0.9968
42	Three per day	ery	0.7	0.1	0.05	42Three per dayery0.70.10.05	0.9972
43	Three per day	ery	0.7	0.1	0.05	43Three per dayery0.70.10.05	0.9986
44	Three per day	ery	0.7	0.1	0.05	44Three per dayery0.70.10.05	0.9989
45	Three per day	ery	0.7	0.1	0.05	45Three per dayery0.70.10.05	0.9991
46	Three per day	ery	0.7	0.1	0.05	46Three per dayery0.70.10.05	0.999
47	Three per day	ery	0.7	0.1	0.05	47Three per dayery0.70.10.05	0.9996
48	Three per day	ery	0.7	0.1	0.05	48Three per dayery0.70.10.05	0.9998
49	Three per day	ery	0.7	0.1	0.05	49Three per dayery0.70.10.05	0.9994
50	Three per day	ery	0.7	0.1	0.05	50Three per dayery0.70.10.05	0.9993
3	Three per day	hepatic	0.8	0.1	0.05	3Three per dayhepatic0.80.10.05	0.1407
4	Three per day	hepatic	0.8	0.1	0.05	4Three per dayhepatic0.80.10.05	0.2287
5	Three per day	hepatic	0.8	0.1	0.05	5Three per dayhepatic0.80.10.05	0.3177
6	Three per day	hepatic	0.8	0.1	0.05	6Three per dayhepatic0.80.10.05	0.3782
7	Three per day	hepatic	0.8	0.1	0.05	7Three per dayhepatic0.80.10.05	0.4401
8	Three per day	hepatic	0.8	0.1	0.05	8Three per dayhepatic0.80.10.05	0.5056
9	Three per day	hepatic	0.8	0.1	0.05	9Three per dayhepatic0.80.10.05	0.5792
10	Three per day	hepatic	0.8	0.1	0.05	10Three per dayhepatic0.80.10.05	0.6255
11	Three per day	hepatic	0.8	0.1	0.05	11Three per dayhepatic0.80.10.05	0.662
12	Three per day	hepatic	0.8	0.1	0.05	12Three per dayhepatic0.80.10.05	0.7
13	Three per day	hepatic	0.8	0.1	0.05	13Three per dayhepatic0.80.10.05	0.7454
14	Three per day	hepatic	0.8	0.1	0.05	14Three per dayhepatic0.80.10.05	0.7752
15	Three per day	hepatic	0.8	0.1	0.05	15Three per dayhepatic0.80.10.05	0.8022
16	Three per day	hepatic	0.8	0.1	0.05	16Three per dayhepatic0.80.10.05	0.8321
17	Three per day	hepatic	0.8	0.1	0.05	17Three per dayhepatic0.80.10.05	0.8462
18	Three per day	hepatic	0.8	0.1	0.05	18Three per dayhepatic0.80.10.05	0.8707
19	Three per day	hepatic	0.8	0.1	0.05	19Three per dayhepatic0.80.10.05	0.8913
20	Three per day	hepatic	0.8	0.1	0.05	20Three per dayhepatic0.80.10.05	0.9051
21	Three per day	hepatic	0.8	0.1	0.05	21Three per dayhepatic0.80.10.05	0.9156
22	Three per day	hepatic	0.8	0.1	0.05	22Three per dayhepatic0.80.10.05	0.9261
23	Three per day	hepatic	0.8	0.1	0.05	23Three per dayhepatic0.80.10.05	0.9433
24	Three per day	hepatic	0.8	0.1	0.05	24Three per dayhepatic0.80.10.05	0.9457
25	Three per day	hepatic	0.8	0.1	0.05	25Three per dayhepatic0.80.10.05	0.9537
26	Three per day	hepatic	0.8	0.1	0.05	26Three per dayhepatic0.80.10.05	0.9598
27	Three per day	hepatic	0.8	0.1	0.05	27Three per dayhepatic0.80.10.05	0.9606
28	Three per day	hepatic	0.8	0.1	0.05	28Three per dayhepatic0.80.10.05	0.9722
29	Three per day	hepatic	0.8	0.1	0.05	29Three per dayhepatic0.80.10.05	0.9764
30	Three per day	hepatic	0.8	0.1	0.05	30Three per dayhepatic0.80.10.05	0.977
31	Three per day	hepatic	0.8	0.1	0.05	31Three per dayhepatic0.80.10.05	0.9797
32	Three per day	hepatic	0.8	0.1	0.05	32Three per dayhepatic0.80.10.05	0.984
33	Three per day	hepatic	0.8	0.1	0.05	33Three per dayhepatic0.80.10.05	0.9857
34	Three per day	hepatic	0.8	0.1	0.05	34Three per dayhepatic0.80.10.05	0.9856
35	Three per day	hepatic	0.8	0.1	0.05	35Three per dayhepatic0.80.10.05	0.9889
36	Three per day	hepatic	0.8	0.1	0.05	36Three per dayhepatic0.80.10.05	0.9914
37	Three per day	hepatic	0.8	0.1	0.05	37Three per dayhepatic0.80.10.05	0.992
38	Three per day	hepatic	0.8	0.1	0.05	38Three per dayhepatic0.80.10.05	0.9937
39	Three per day	hepatic	0.8	0.1	0.05	39Three per dayhepatic0.80.10.05	0.9945
40	Three per day	hepatic	0.8	0.1	0.05	40Three per dayhepatic0.80.10.05	0.9953
41	Three per day	hepatic	0.8	0.1	0.05	41Three per dayhepatic0.80.10.05	0.996
42	Three per day	hepatic	0.8	0.1	0.05	42Three per dayhepatic0.80.10.05	0.9959
43	Three per day	hepatic	0.8	0.1	0.05	43Three per dayhepatic0.80.10.05	0.9965
44	Three per day	hepatic	0.8	0.1	0.05	44Three per dayhepatic0.80.10.05	0.9969
45	Three per day	hepatic	0.8	0.1	0.05	45Three per dayhepatic0.80.10.05	0.997
46	Three per day	hepatic	0.8	0.1	0.05	46Three per dayhepatic0.80.10.05	0.9978
47	Three per day	hepatic	0.8	0.1	0.05	47Three per dayhepatic0.80.10.05	0.9982
48	Three per day	hepatic	0.8	0.1	0.05	48Three per dayhepatic0.80.10.05	0.9981
49	Three per day	hepatic	0.8	0.1	0.05	49Three per dayhepatic0.80.10.05	0.9985
50	Three per day	hepatic	0.8	0.1	0.05	50Three per dayhepatic0.80.10.05	0.9989
3	Three per day	ery	0.8	0.1	0.05	3Three per dayery0.80.10.05	0.1657
4	Three per day	ery	0.8	0.1	0.05	4Three per dayery0.80.10.05	0.3301
5	Three per day	ery	0.8	0.1	0.05	5Three per dayery0.80.10.05	0.4781
6	Three per day	ery	0.8	0.1	0.05	6Three per dayery0.80.10.05	0.5945
7	Three per day	ery	0.8	0.1	0.05	7Three per dayery0.80.10.05	0.6971
8	Three per day	ery	0.8	0.1	0.05	8Three per dayery0.80.10.05	0.7673
9	Three per day	ery	0.8	0.1	0.05	9Three per dayery0.80.10.05	0.823
10	Three per day	ery	0.8	0.1	0.05	10Three per dayery0.80.10.05	0.8733
11	Three per day	ery	0.8	0.1	0.05	11Three per dayery0.80.10.05	0.9079
12	Three per day	ery	0.8	0.1	0.05	12Three per dayery0.80.10.05	0.9288
13	Three per day	ery	0.8	0.1	0.05	13Three per dayery0.80.10.05	0.9507
14	Three per day	ery	0.8	0.1	0.05	14Three per dayery0.80.10.05	0.9606
15	Three per day	ery	0.8	0.1	0.05	15Three per dayery0.80.10.05	0.9708
16	Three per day	ery	0.8	0.1	0.05	16Three per dayery0.80.10.05	0.9797
17	Three per day	ery	0.8	0.1	0.05	17Three per dayery0.80.10.05	0.9854
18	Three per day	ery	0.8	0.1	0.05	18Three per dayery0.80.10.05	0.9878
19	Three per day	ery	0.8	0.1	0.05	19Three per dayery0.80.10.05	0.991
20	Three per day	ery	0.8	0.1	0.05	20Three per dayery0.80.10.05	0.9937
21	Three per day	ery	0.8	0.1	0.05	21Three per dayery0.80.10.05	0.9959
22	Three per day	ery	0.8	0.1	0.05	22Three per dayery0.80.10.05	0.9974
23	Three per day	ery	0.8	0.1	0.05	23Three per dayery0.80.10.05	0.9989
24	Three per day	ery	0.8	0.1	0.05	24Three per dayery0.80.10.05	0.9983
25	Three per day	ery	0.8	0.1	0.05	25Three per dayery0.80.10.05	0.9982
26	Three per day	ery	0.8	0.1	0.05	26Three per dayery0.80.10.05	0.9991
27	Three per day	ery	0.8	0.1	0.05	27Three per dayery0.80.10.05	0.9991
28	Three per day	ery	0.8	0.1	0.05	28Three per dayery0.80.10.05	0.9992
29	Three per day	ery	0.8	0.1	0.05	29Three per dayery0.80.10.05	0.9997
30	Three per day	ery	0.8	0.1	0.05	30Three per dayery0.80.10.05	0.9999
31	Three per day	ery	0.8	0.1	0.05	31Three per dayery0.80.10.05	0.9998
32	Three per day	ery	0.8	0.1	0.05	32Three per dayery0.80.10.05	0.9999
33	Three per day	ery	0.8	0.1	0.05	33Three per dayery0.80.10.05	1
34	Three per day	ery	0.8	0.1	0.05	34Three per dayery0.80.10.05	0.9999
35	Three per day	ery	0.8	0.1	0.05	35Three per dayery0.80.10.05	1
36	Three per day	ery	0.8	0.1	0.05	36Three per dayery0.80.10.05	0.9999
37	Three per day	ery	0.8	0.1	0.05	37Three per dayery0.80.10.05	1
38	Three per day	ery	0.8	0.1	0.05	38Three per dayery0.80.10.05	1
39	Three per day	ery	0.8	0.1	0.05	39Three per dayery0.80.10.05	1
40	Three per day	ery	0.8	0.1	0.05	40Three per dayery0.80.10.05	1
41	Three per day	ery	0.8	0.1	0.05	41Three per dayery0.80.10.05	1
42	Three per day	ery	0.8	0.1	0.05	42Three per dayery0.80.10.05	1
43	Three per day	ery	0.8	0.1	0.05	43Three per dayery0.80.10.05	1
44	Three per day	ery	0.8	0.1	0.05	44Three per dayery0.80.10.05	1
45	Three per day	ery	0.8	0.1	0.05	45Three per dayery0.80.10.05	1
46	Three per day	ery	0.8	0.1	0.05	46Three per dayery0.80.10.05	1
47	Three per day	ery	0.8	0.1	0.05	47Three per dayery0.80.10.05	1
48	Three per day	ery	0.8	0.1	0.05	48Three per dayery0.80.10.05	1
49	Three per day	ery	0.8	0.1	0.05	49Three per dayery0.80.10.05	1
50	Three per day	ery	0.8	0.1	0.05	50Three per dayery0.80.10.05	1
3	Three per day	hepatic	0.9	0.1	0.05	3Three per dayhepatic0.90.10.05	0.2764
4	Three per day	hepatic	0.9	0.1	0.05	4Three per dayhepatic0.90.10.05	0.45
5	Three per day	hepatic	0.9	0.1	0.05	5Three per dayhepatic0.90.10.05	0.5877
6	Three per day	hepatic	0.9	0.1	0.05	6Three per dayhepatic0.90.10.05	0.7038
7	Three per day	hepatic	0.9	0.1	0.05	7Three per dayhepatic0.90.10.05	0.7746
8	Three per day	hepatic	0.9	0.1	0.05	8Three per dayhepatic0.90.10.05	0.835
9	Three per day	hepatic	0.9	0.1	0.05	9Three per dayhepatic0.90.10.05	0.8748
10	Three per day	hepatic	0.9	0.1	0.05	10Three per dayhepatic0.90.10.05	0.9135
11	Three per day	hepatic	0.9	0.1	0.05	11Three per dayhepatic0.90.10.05	0.9319
12	Three per day	hepatic	0.9	0.1	0.05	12Three per dayhepatic0.90.10.05	0.9539
13	Three per day	hepatic	0.9	0.1	0.05	13Three per dayhepatic0.90.10.05	0.9693
14	Three per day	hepatic	0.9	0.1	0.05	14Three per dayhepatic0.90.10.05	0.9767
15	Three per day	hepatic	0.9	0.1	0.05	15Three per dayhepatic0.90.10.05	0.9818
16	Three per day	hepatic	0.9	0.1	0.05	16Three per dayhepatic0.90.10.05	0.9872
17	Three per day	hepatic	0.9	0.1	0.05	17Three per dayhepatic0.90.10.05	0.9911
18	Three per day	hepatic	0.9	0.1	0.05	18Three per dayhepatic0.90.10.05	0.9939
19	Three per day	hepatic	0.9	0.1	0.05	19Three per dayhepatic0.90.10.05	0.995
20	Three per day	hepatic	0.9	0.1	0.05	20Three per dayhepatic0.90.10.05	0.9974
21	Three per day	hepatic	0.9	0.1	0.05	21Three per dayhepatic0.90.10.05	0.9974
22	Three per day	hepatic	0.9	0.1	0.05	22Three per dayhepatic0.90.10.05	0.9986
23	Three per day	hepatic	0.9	0.1	0.05	23Three per dayhepatic0.90.10.05	0.9984
24	Three per day	hepatic	0.9	0.1	0.05	24Three per dayhepatic0.90.10.05	0.9993
25	Three per day	hepatic	0.9	0.1	0.05	25Three per dayhepatic0.90.10.05	0.9988
26	Three per day	hepatic	0.9	0.1	0.05	26Three per dayhepatic0.90.10.05	0.9995
27	Three per day	hepatic	0.9	0.1	0.05	27Three per dayhepatic0.90.10.05	0.9997
28	Three per day	hepatic	0.9	0.1	0.05	28Three per dayhepatic0.90.10.05	1
29	Three per day	hepatic	0.9	0.1	0.05	29Three per dayhepatic0.90.10.05	0.9999
30	Three per day	hepatic	0.9	0.1	0.05	30Three per dayhepatic0.90.10.05	0.9999
31	Three per day	hepatic	0.9	0.1	0.05	31Three per dayhepatic0.90.10.05	0.9998
32	Three per day	hepatic	0.9	0.1	0.05	32Three per dayhepatic0.90.10.05	1
33	Three per day	hepatic	0.9	0.1	0.05	33Three per dayhepatic0.90.10.05	1
34	Three per day	hepatic	0.9	0.1	0.05	34Three per dayhepatic0.90.10.05	1
35	Three per day	hepatic	0.9	0.1	0.05	35Three per dayhepatic0.90.10.05	1
36	Three per day	hepatic	0.9	0.1	0.05	36Three per dayhepatic0.90.10.05	1
37	Three per day	hepatic	0.9	0.1	0.05	37Three per dayhepatic0.90.10.05	1
38	Three per day	hepatic	0.9	0.1	0.05	38Three per dayhepatic0.90.10.05	1
39	Three per day	hepatic	0.9	0.1	0.05	39Three per dayhepatic0.90.10.05	1
40	Three per day	hepatic	0.9	0.1	0.05	40Three per dayhepatic0.90.10.05	1
41	Three per day	hepatic	0.9	0.1	0.05	41Three per dayhepatic0.90.10.05	1
42	Three per day	hepatic	0.9	0.1	0.05	42Three per dayhepatic0.90.10.05	1
43	Three per day	hepatic	0.9	0.1	0.05	43Three per dayhepatic0.90.10.05	1
44	Three per day	hepatic	0.9	0.1	0.05	44Three per dayhepatic0.90.10.05	1
45	Three per day	hepatic	0.9	0.1	0.05	45Three per dayhepatic0.90.10.05	1
46	Three per day	hepatic	0.9	0.1	0.05	46Three per dayhepatic0.90.10.05	1
47	Three per day	hepatic	0.9	0.1	0.05	47Three per dayhepatic0.90.10.05	1
48	Three per day	hepatic	0.9	0.1	0.05	48Three per dayhepatic0.90.10.05	1
49	Three per day	hepatic	0.9	0.1	0.05	49Three per dayhepatic0.90.10.05	1
50	Three per day	hepatic	0.9	0.1	0.05	50Three per dayhepatic0.90.10.05	1
3	Three per day	ery	0.9	0.1	0.05	3Three per dayery0.90.10.05	0.2686
4	Three per day	ery	0.9	0.1	0.05	4Three per dayery0.90.10.05	0.5016
5	Three per day	ery	0.9	0.1	0.05	5Three per dayery0.90.10.05	0.6916
6	Three per day	ery	0.9	0.1	0.05	6Three per dayery0.90.10.05	0.8137
7	Three per day	ery	0.9	0.1	0.05	7Three per dayery0.90.10.05	0.886
8	Three per day	ery	0.9	0.1	0.05	8Three per dayery0.90.10.05	0.9399
9	Three per day	ery	0.9	0.1	0.05	9Three per dayery0.90.10.05	0.9666
10	Three per day	ery	0.9	0.1	0.05	10Three per dayery0.90.10.05	0.9821
11	Three per day	ery	0.9	0.1	0.05	11Three per dayery0.90.10.05	0.9897
12	Three per day	ery	0.9	0.1	0.05	12Three per dayery0.90.10.05	0.9935
13	Three per day	ery	0.9	0.1	0.05	13Three per dayery0.90.10.05	0.9966
14	Three per day	ery	0.9	0.1	0.05	14Three per dayery0.90.10.05	0.998
15	Three per day	ery	0.9	0.1	0.05	15Three per dayery0.90.10.05	0.9996
16	Three per day	ery	0.9	0.1	0.05	16Three per dayery0.90.10.05	0.9996
17	Three per day	ery	0.9	0.1	0.05	17Three per dayery0.90.10.05	0.9999
18	Three per day	ery	0.9	0.1	0.05	18Three per dayery0.90.10.05	1
19	Three per day	ery	0.9	0.1	0.05	19Three per dayery0.90.10.05	1
20	Three per day	ery	0.9	0.1	0.05	20Three per dayery0.90.10.05	1
21	Three per day	ery	0.9	0.1	0.05	21Three per dayery0.90.10.05	1
22	Three per day	ery	0.9	0.1	0.05	22Three per dayery0.90.10.05	1
23	Three per day	ery	0.9	0.1	0.05	23Three per dayery0.90.10.05	1
24	Three per day	ery	0.9	0.1	0.05	24Three per dayery0.90.10.05	1
25	Three per day	ery	0.9	0.1	0.05	25Three per dayery0.90.10.05	1
26	Three per day	ery	0.9	0.1	0.05	26Three per dayery0.90.10.05	1
27	Three per day	ery	0.9	0.1	0.05	27Three per dayery0.90.10.05	1
28	Three per day	ery	0.9	0.1	0.05	28Three per dayery0.90.10.05	1
29	Three per day	ery	0.9	0.1	0.05	29Three per dayery0.90.10.05	1
30	Three per day	ery	0.9	0.1	0.05	30Three per dayery0.90.10.05	1
31	Three per day	ery	0.9	0.1	0.05	31Three per dayery0.90.10.05	1
32	Three per day	ery	0.9	0.1	0.05	32Three per dayery0.90.10.05	1
33	Three per day	ery	0.9	0.1	0.05	33Three per dayery0.90.10.05	1
34	Three per day	ery	0.9	0.1	0.05	34Three per dayery0.90.10.05	1
35	Three per day	ery	0.9	0.1	0.05	35Three per dayery0.90.10.05	1
36	Three per day	ery	0.9	0.1	0.05	36Three per dayery0.90.10.05	1
37	Three per day	ery	0.9	0.1	0.05	37Three per dayery0.90.10.05	1
38	Three per day	ery	0.9	0.1	0.05	38Three per dayery0.90.10.05	1
39	Three per day	ery	0.9	0.1	0.05	39Three per dayery0.90.10.05	1
40	Three per day	ery	0.9	0.1	0.05	40Three per dayery0.90.10.05	1
41	Three per day	ery	0.9	0.1	0.05	41Three per dayery0.90.10.05	1
42	Three per day	ery	0.9	0.1	0.05	42Three per dayery0.90.10.05	1
43	Three per day	ery	0.9	0.1	0.05	43Three per dayery0.90.10.05	1
44	Three per day	ery	0.9	0.1	0.05	44Three per dayery0.90.10.05	1
45	Three per day	ery	0.9	0.1	0.05	45Three per dayery0.90.10.05	1
46	Three per day	ery	0.9	0.1	0.05	46Three per dayery0.90.10.05	1
47	Three per day	ery	0.9	0.1	0.05	47Three per dayery0.90.10.05	1
48	Three per day	ery	0.9	0.1	0.05	48Three per dayery0.90.10.05	1
49	Three per day	ery	0.9	0.1	0.05	49Three per dayery0.90.10.05	1
50	Three per day	ery	0.9	0.1	0.05	50Three per dayery0.90.10.05	1
3	Three per day	hepatic	0.95	0.1	0.05	3Three per dayhepatic0.950.10.05	0.4282
4	Three per day	hepatic	0.95	0.1	0.05	4Three per dayhepatic0.950.10.05	0.6652
5	Three per day	hepatic	0.95	0.1	0.05	5Three per dayhepatic0.950.10.05	0.8138
6	Three per day	hepatic	0.95	0.1	0.05	6Three per dayhepatic0.950.10.05	0.8937
7	Three per day	hepatic	0.95	0.1	0.05	7Three per dayhepatic0.950.10.05	0.9374
8	Three per day	hepatic	0.95	0.1	0.05	8Three per dayhepatic0.950.10.05	0.9674
9	Three per day	hepatic	0.95	0.1	0.05	9Three per dayhepatic0.950.10.05	0.983
10	Three per day	hepatic	0.95	0.1	0.05	10Three per dayhepatic0.950.10.05	0.9896
11	Three per day	hepatic	0.95	0.1	0.05	11Three per dayhepatic0.950.10.05	0.9948
12	Three per day	hepatic	0.95	0.1	0.05	12Three per dayhepatic0.950.10.05	0.9965
13	Three per day	hepatic	0.95	0.1	0.05	13Three per dayhepatic0.950.10.05	0.9984
14	Three per day	hepatic	0.95	0.1	0.05	14Three per dayhepatic0.950.10.05	0.9992
15	Three per day	hepatic	0.95	0.1	0.05	15Three per dayhepatic0.950.10.05	0.9996
16	Three per day	hepatic	0.95	0.1	0.05	16Three per dayhepatic0.950.10.05	0.9995
17	Three per day	hepatic	0.95	0.1	0.05	17Three per dayhepatic0.950.10.05	1
18	Three per day	hepatic	0.95	0.1	0.05	18Three per dayhepatic0.950.10.05	0.9999
19	Three per day	hepatic	0.95	0.1	0.05	19Three per dayhepatic0.950.10.05	1
20	Three per day	hepatic	0.95	0.1	0.05	20Three per dayhepatic0.950.10.05	0.9999
21	Three per day	hepatic	0.95	0.1	0.05	21Three per dayhepatic0.950.10.05	0.9999
22	Three per day	hepatic	0.95	0.1	0.05	22Three per dayhepatic0.950.10.05	1
23	Three per day	hepatic	0.95	0.1	0.05	23Three per dayhepatic0.950.10.05	1
24	Three per day	hepatic	0.95	0.1	0.05	24Three per dayhepatic0.950.10.05	1
25	Three per day	hepatic	0.95	0.1	0.05	25Three per dayhepatic0.950.10.05	1
26	Three per day	hepatic	0.95	0.1	0.05	26Three per dayhepatic0.950.10.05	1
27	Three per day	hepatic	0.95	0.1	0.05	27Three per dayhepatic0.950.10.05	1
28	Three per day	hepatic	0.95	0.1	0.05	28Three per dayhepatic0.950.10.05	1
29	Three per day	hepatic	0.95	0.1	0.05	29Three per dayhepatic0.950.10.05	1
30	Three per day	hepatic	0.95	0.1	0.05	30Three per dayhepatic0.950.10.05	1
31	Three per day	hepatic	0.95	0.1	0.05	31Three per dayhepatic0.950.10.05	1
32	Three per day	hepatic	0.95	0.1	0.05	32Three per dayhepatic0.950.10.05	1
33	Three per day	hepatic	0.95	0.1	0.05	33Three per dayhepatic0.950.10.05	1
34	Three per day	hepatic	0.95	0.1	0.05	34Three per dayhepatic0.950.10.05	1
35	Three per day	hepatic	0.95	0.1	0.05	35Three per dayhepatic0.950.10.05	1
36	Three per day	hepatic	0.95	0.1	0.05	36Three per dayhepatic0.950.10.05	1
37	Three per day	hepatic	0.95	0.1	0.05	37Three per dayhepatic0.950.10.05	1
38	Three per day	hepatic	0.95	0.1	0.05	38Three per dayhepatic0.950.10.05	1
39	Three per day	hepatic	0.95	0.1	0.05	39Three per dayhepatic0.950.10.05	1
40	Three per day	hepatic	0.95	0.1	0.05	40Three per dayhepatic0.950.10.05	1
41	Three per day	hepatic	0.95	0.1	0.05	41Three per dayhepatic0.950.10.05	1
42	Three per day	hepatic	0.95	0.1	0.05	42Three per dayhepatic0.950.10.05	1
43	Three per day	hepatic	0.95	0.1	0.05	43Three per dayhepatic0.950.10.05	1
44	Three per day	hepatic	0.95	0.1	0.05	44Three per dayhepatic0.950.10.05	1
45	Three per day	hepatic	0.95	0.1	0.05	45Three per dayhepatic0.950.10.05	1
46	Three per day	hepatic	0.95	0.1	0.05	46Three per dayhepatic0.950.10.05	1
47	Three per day	hepatic	0.95	0.1	0.05	47Three per dayhepatic0.950.10.05	1
48	Three per day	hepatic	0.95	0.1	0.05	48Three per dayhepatic0.950.10.05	1
49	Three per day	hepatic	0.95	0.1	0.05	49Three per dayhepatic0.950.10.05	1
50	Three per day	hepatic	0.95	0.1	0.05	50Three per dayhepatic0.950.10.05	1
3	Three per day	ery	0.95	0.1	0.05	3Three per dayery0.950.10.05	0.3743
4	Three per day	ery	0.95	0.1	0.05	4Three per dayery0.950.10.05	0.6321
5	Three per day	ery	0.95	0.1	0.05	5Three per dayery0.950.10.05	0.8012
6	Three per day	ery	0.95	0.1	0.05	6Three per dayery0.950.10.05	0.8995
7	Three per day	ery	0.95	0.1	0.05	7Three per dayery0.950.10.05	0.9456
8	Three per day	ery	0.95	0.1	0.05	8Three per dayery0.950.10.05	0.9764
9	Three per day	ery	0.95	0.1	0.05	9Three per dayery0.950.10.05	0.9886
10	Three per day	ery	0.95	0.1	0.05	10Three per dayery0.950.10.05	0.9941
11	Three per day	ery	0.95	0.1	0.05	11Three per dayery0.950.10.05	0.9975
12	Three per day	ery	0.95	0.1	0.05	12Three per dayery0.950.10.05	0.999
13	Three per day	ery	0.95	0.1	0.05	13Three per dayery0.950.10.05	0.9995
14	Three per day	ery	0.95	0.1	0.05	14Three per dayery0.950.10.05	0.9999
15	Three per day	ery	0.95	0.1	0.05	15Three per dayery0.950.10.05	0.9999
16	Three per day	ery	0.95	0.1	0.05	16Three per dayery0.950.10.05	0.9999
17	Three per day	ery	0.95	0.1	0.05	17Three per dayery0.950.10.05	0.9999
18	Three per day	ery	0.95	0.1	0.05	18Three per dayery0.950.10.05	1
19	Three per day	ery	0.95	0.1	0.05	19Three per dayery0.950.10.05	1
20	Three per day	ery	0.95	0.1	0.05	20Three per dayery0.950.10.05	1
21	Three per day	ery	0.95	0.1	0.05	21Three per dayery0.950.10.05	1
22	Three per day	ery	0.95	0.1	0.05	22Three per dayery0.950.10.05	1
23	Three per day	ery	0.95	0.1	0.05	23Three per dayery0.950.10.05	1
24	Three per day	ery	0.95	0.1	0.05	24Three per dayery0.950.10.05	1
25	Three per day	ery	0.95	0.1	0.05	25Three per dayery0.950.10.05	1
26	Three per day	ery	0.95	0.1	0.05	26Three per dayery0.950.10.05	1
27	Three per day	ery	0.95	0.1	0.05	27Three per dayery0.950.10.05	1
28	Three per day	ery	0.95	0.1	0.05	28Three per dayery0.950.10.05	1
29	Three per day	ery	0.95	0.1	0.05	29Three per dayery0.950.10.05	1
30	Three per day	ery	0.95	0.1	0.05	30Three per dayery0.950.10.05	1
31	Three per day	ery	0.95	0.1	0.05	31Three per dayery0.950.10.05	1
32	Three per day	ery	0.95	0.1	0.05	32Three per dayery0.950.10.05	1
33	Three per day	ery	0.95	0.1	0.05	33Three per dayery0.950.10.05	1
34	Three per day	ery	0.95	0.1	0.05	34Three per dayery0.950.10.05	1
35	Three per day	ery	0.95	0.1	0.05	35Three per dayery0.950.10.05	1
36	Three per day	ery	0.95	0.1	0.05	36Three per dayery0.950.10.05	1
37	Three per day	ery	0.95	0.1	0.05	37Three per dayery0.950.10.05	1
38	Three per day	ery	0.95	0.1	0.05	38Three per dayery0.950.10.05	1
39	Three per day	ery	0.95	0.1	0.05	39Three per dayery0.950.10.05	1
40	Three per day	ery	0.95	0.1	0.05	40Three per dayery0.950.10.05	1
41	Three per day	ery	0.95	0.1	0.05	41Three per dayery0.950.10.05	1
42	Three per day	ery	0.95	0.1	0.05	42Three per dayery0.950.10.05	1
43	Three per day	ery	0.95	0.1	0.05	43Three per dayery0.950.10.05	1
44	Three per day	ery	0.95	0.1	0.05	44Three per dayery0.950.10.05	1
45	Three per day	ery	0.95	0.1	0.05	45Three per dayery0.950.10.05	1
46	Three per day	ery	0.95	0.1	0.05	46Three per dayery0.950.10.05	1
47	Three per day	ery	0.95	0.1	0.05	47Three per dayery0.950.10.05	1
48	Three per day	ery	0.95	0.1	0.05	48Three per dayery0.950.10.05	1
49	Three per day	ery	0.95	0.1	0.05	49Three per dayery0.950.10.05	1
50	Three per day	ery	0.95	0.1	0.05	50Three per dayery0.950.10.05	1
3	Two per day	hepatic	0.3	0.05	0.05	3Two per dayhepatic0.30.050.05	0.0347
4	Two per day	hepatic	0.3	0.05	0.05	4Two per dayhepatic0.30.050.05	0.0521
5	Two per day	hepatic	0.3	0.05	0.05	5Two per dayhepatic0.30.050.05	0.0552
6	Two per day	hepatic	0.3	0.05	0.05	6Two per dayhepatic0.30.050.05	0.0603
7	Two per day	hepatic	0.3	0.05	0.05	7Two per dayhepatic0.30.050.05	0.0637
8	Two per day	hepatic	0.3	0.05	0.05	8Two per dayhepatic0.30.050.05	0.0722
9	Two per day	hepatic	0.3	0.05	0.05	9Two per dayhepatic0.30.050.05	0.0675
10	Two per day	hepatic	0.3	0.05	0.05	10Two per dayhepatic0.30.050.05	0.0755
11	Two per day	hepatic	0.3	0.05	0.05	11Two per dayhepatic0.30.050.05	0.0781
12	Two per day	hepatic	0.3	0.05	0.05	12Two per dayhepatic0.30.050.05	0.0784
13	Two per day	hepatic	0.3	0.05	0.05	13Two per dayhepatic0.30.050.05	0.0833
14	Two per day	hepatic	0.3	0.05	0.05	14Two per dayhepatic0.30.050.05	0.0891
15	Two per day	hepatic	0.3	0.05	0.05	15Two per dayhepatic0.30.050.05	0.0923
16	Two per day	hepatic	0.3	0.05	0.05	16Two per dayhepatic0.30.050.05	0.0913
17	Two per day	hepatic	0.3	0.05	0.05	17Two per dayhepatic0.30.050.05	0.0969
18	Two per day	hepatic	0.3	0.05	0.05	18Two per dayhepatic0.30.050.05	0.1009
19	Two per day	hepatic	0.3	0.05	0.05	19Two per dayhepatic0.30.050.05	0.1056
20	Two per day	hepatic	0.3	0.05	0.05	20Two per dayhepatic0.30.050.05	0.1024
21	Two per day	hepatic	0.3	0.05	0.05	21Two per dayhepatic0.30.050.05	0.1108
22	Two per day	hepatic	0.3	0.05	0.05	22Two per dayhepatic0.30.050.05	0.1081
23	Two per day	hepatic	0.3	0.05	0.05	23Two per dayhepatic0.30.050.05	0.1138
24	Two per day	hepatic	0.3	0.05	0.05	24Two per dayhepatic0.30.050.05	0.1167
25	Two per day	hepatic	0.3	0.05	0.05	25Two per dayhepatic0.30.050.05	0.1265
26	Two per day	hepatic	0.3	0.05	0.05	26Two per dayhepatic0.30.050.05	0.1217
27	Two per day	hepatic	0.3	0.05	0.05	27Two per dayhepatic0.30.050.05	0.1269
28	Two per day	hepatic	0.3	0.05	0.05	28Two per dayhepatic0.30.050.05	0.1258
29	Two per day	hepatic	0.3	0.05	0.05	29Two per dayhepatic0.30.050.05	0.1302
30	Two per day	hepatic	0.3	0.05	0.05	30Two per dayhepatic0.30.050.05	0.1363
31	Two per day	hepatic	0.3	0.05	0.05	31Two per dayhepatic0.30.050.05	0.1323
32	Two per day	hepatic	0.3	0.05	0.05	32Two per dayhepatic0.30.050.05	0.1407
33	Two per day	hepatic	0.3	0.05	0.05	33Two per dayhepatic0.30.050.05	0.1454
34	Two per day	hepatic	0.3	0.05	0.05	34Two per dayhepatic0.30.050.05	0.1465
35	Two per day	hepatic	0.3	0.05	0.05	35Two per dayhepatic0.30.050.05	0.1457
36	Two per day	hepatic	0.3	0.05	0.05	36Two per dayhepatic0.30.050.05	0.1529
37	Two per day	hepatic	0.3	0.05	0.05	37Two per dayhepatic0.30.050.05	0.1608
38	Two per day	hepatic	0.3	0.05	0.05	38Two per dayhepatic0.30.050.05	0.1538
39	Two per day	hepatic	0.3	0.05	0.05	39Two per dayhepatic0.30.050.05	0.1671
40	Two per day	hepatic	0.3	0.05	0.05	40Two per dayhepatic0.30.050.05	0.169
41	Two per day	hepatic	0.3	0.05	0.05	41Two per dayhepatic0.30.050.05	0.1691
42	Two per day	hepatic	0.3	0.05	0.05	42Two per dayhepatic0.30.050.05	0.1648
43	Two per day	hepatic	0.3	0.05	0.05	43Two per dayhepatic0.30.050.05	0.1775
44	Two per day	hepatic	0.3	0.05	0.05	44Two per dayhepatic0.30.050.05	0.1736
45	Two per day	hepatic	0.3	0.05	0.05	45Two per dayhepatic0.30.050.05	0.1777
46	Two per day	hepatic	0.3	0.05	0.05	46Two per dayhepatic0.30.050.05	0.1884
47	Two per day	hepatic	0.3	0.05	0.05	47Two per dayhepatic0.30.050.05	0.184
48	Two per day	hepatic	0.3	0.05	0.05	48Two per dayhepatic0.30.050.05	0.1841
49	Two per day	hepatic	0.3	0.05	0.05	49Two per dayhepatic0.30.050.05	0.1899
50	Two per day	hepatic	0.3	0.05	0.05	50Two per dayhepatic0.30.050.05	0.1905
3	Two per day	ery	0.3	0.05	0.05	3Two per dayery0.30.050.05	0.0317
4	Two per day	ery	0.3	0.05	0.05	4Two per dayery0.30.050.05	0.049
5	Two per day	ery	0.3	0.05	0.05	5Two per dayery0.30.050.05	0.0569
6	Two per day	ery	0.3	0.05	0.05	6Two per dayery0.30.050.05	0.0673
7	Two per day	ery	0.3	0.05	0.05	7Two per dayery0.30.050.05	0.0766
8	Two per day	ery	0.3	0.05	0.05	8Two per dayery0.30.050.05	0.0805
9	Two per day	ery	0.3	0.05	0.05	9Two per dayery0.30.050.05	0.0916
10	Two per day	ery	0.3	0.05	0.05	10Two per dayery0.30.050.05	0.0946
11	Two per day	ery	0.3	0.05	0.05	11Two per dayery0.30.050.05	0.098
12	Two per day	ery	0.3	0.05	0.05	12Two per dayery0.30.050.05	0.1066
13	Two per day	ery	0.3	0.05	0.05	13Two per dayery0.30.050.05	0.1135
14	Two per day	ery	0.3	0.05	0.05	14Two per dayery0.30.050.05	0.1173
15	Two per day	ery	0.3	0.05	0.05	15Two per dayery0.30.050.05	0.1237
16	Two per day	ery	0.3	0.05	0.05	16Two per dayery0.30.050.05	0.125
17	Two per day	ery	0.3	0.05	0.05	17Two per dayery0.30.050.05	0.1417
18	Two per day	ery	0.3	0.05	0.05	18Two per dayery0.30.050.05	0.139
19	Two per day	ery	0.3	0.05	0.05	19Two per dayery0.30.050.05	0.1507
20	Two per day	ery	0.3	0.05	0.05	20Two per dayery0.30.050.05	0.1538
21	Two per day	ery	0.3	0.05	0.05	21Two per dayery0.30.050.05	0.1622
22	Two per day	ery	0.3	0.05	0.05	22Two per dayery0.30.050.05	0.1636
23	Two per day	ery	0.3	0.05	0.05	23Two per dayery0.30.050.05	0.1701
24	Two per day	ery	0.3	0.05	0.05	24Two per dayery0.30.050.05	0.1837
25	Two per day	ery	0.3	0.05	0.05	25Two per dayery0.30.050.05	0.1914
26	Two per day	ery	0.3	0.05	0.05	26Two per dayery0.30.050.05	0.1879
27	Two per day	ery	0.3	0.05	0.05	27Two per dayery0.30.050.05	0.1976
28	Two per day	ery	0.3	0.05	0.05	28Two per dayery0.30.050.05	0.2021
29	Two per day	ery	0.3	0.05	0.05	29Two per dayery0.30.050.05	0.2044
30	Two per day	ery	0.3	0.05	0.05	30Two per dayery0.30.050.05	0.2155
31	Two per day	ery	0.3	0.05	0.05	31Two per dayery0.30.050.05	0.2228
32	Two per day	ery	0.3	0.05	0.05	32Two per dayery0.30.050.05	0.2253
33	Two per day	ery	0.3	0.05	0.05	33Two per dayery0.30.050.05	0.2283
34	Two per day	ery	0.3	0.05	0.05	34Two per dayery0.30.050.05	0.2346
35	Two per day	ery	0.3	0.05	0.05	35Two per dayery0.30.050.05	0.243
36	Two per day	ery	0.3	0.05	0.05	36Two per dayery0.30.050.05	0.247
37	Two per day	ery	0.3	0.05	0.05	37Two per dayery0.30.050.05	0.2543
38	Two per day	ery	0.3	0.05	0.05	38Two per dayery0.30.050.05	0.2581
39	Two per day	ery	0.3	0.05	0.05	39Two per dayery0.30.050.05	0.2563
40	Two per day	ery	0.3	0.05	0.05	40Two per dayery0.30.050.05	0.2707
41	Two per day	ery	0.3	0.05	0.05	41Two per dayery0.30.050.05	0.2862
42	Two per day	ery	0.3	0.05	0.05	42Two per dayery0.30.050.05	0.2855
43	Two per day	ery	0.3	0.05	0.05	43Two per dayery0.30.050.05	0.2852
44	Two per day	ery	0.3	0.05	0.05	44Two per dayery0.30.050.05	0.2885
45	Two per day	ery	0.3	0.05	0.05	45Two per dayery0.30.050.05	0.2924
46	Two per day	ery	0.3	0.05	0.05	46Two per dayery0.30.050.05	0.3083
47	Two per day	ery	0.3	0.05	0.05	47Two per dayery0.30.050.05	0.3099
48	Two per day	ery	0.3	0.05	0.05	48Two per dayery0.30.050.05	0.308
49	Two per day	ery	0.3	0.05	0.05	49Two per dayery0.30.050.05	0.3139
50	Two per day	ery	0.3	0.05	0.05	50Two per dayery0.30.050.05	0.3304
3	Two per day	hepatic	0.4	0.05	0.05	3Two per dayhepatic0.40.050.05	0.0445
4	Two per day	hepatic	0.4	0.05	0.05	4Two per dayhepatic0.40.050.05	0.058
5	Two per day	hepatic	0.4	0.05	0.05	5Two per dayhepatic0.40.050.05	0.069
6	Two per day	hepatic	0.4	0.05	0.05	6Two per dayhepatic0.40.050.05	0.0755
7	Two per day	hepatic	0.4	0.05	0.05	7Two per dayhepatic0.40.050.05	0.0771
8	Two per day	hepatic	0.4	0.05	0.05	8Two per dayhepatic0.40.050.05	0.0864
9	Two per day	hepatic	0.4	0.05	0.05	9Two per dayhepatic0.40.050.05	0.0956
10	Two per day	hepatic	0.4	0.05	0.05	10Two per dayhepatic0.40.050.05	0.1028
11	Two per day	hepatic	0.4	0.05	0.05	11Two per dayhepatic0.40.050.05	0.1055
12	Two per day	hepatic	0.4	0.05	0.05	12Two per dayhepatic0.40.050.05	0.1154
13	Two per day	hepatic	0.4	0.05	0.05	13Two per dayhepatic0.40.050.05	0.1182
14	Two per day	hepatic	0.4	0.05	0.05	14Two per dayhepatic0.40.050.05	0.1243
15	Two per day	hepatic	0.4	0.05	0.05	15Two per dayhepatic0.40.050.05	0.1279
16	Two per day	hepatic	0.4	0.05	0.05	16Two per dayhepatic0.40.050.05	0.1401
17	Two per day	hepatic	0.4	0.05	0.05	17Two per dayhepatic0.40.050.05	0.1496
18	Two per day	hepatic	0.4	0.05	0.05	18Two per dayhepatic0.40.050.05	0.1492
19	Two per day	hepatic	0.4	0.05	0.05	19Two per dayhepatic0.40.050.05	0.1527
20	Two per day	hepatic	0.4	0.05	0.05	20Two per dayhepatic0.40.050.05	0.1647
21	Two per day	hepatic	0.4	0.05	0.05	21Two per dayhepatic0.40.050.05	0.175
22	Two per day	hepatic	0.4	0.05	0.05	22Two per dayhepatic0.40.050.05	0.1765
23	Two per day	hepatic	0.4	0.05	0.05	23Two per dayhepatic0.40.050.05	0.1897
24	Two per day	hepatic	0.4	0.05	0.05	24Two per dayhepatic0.40.050.05	0.1914
25	Two per day	hepatic	0.4	0.05	0.05	25Two per dayhepatic0.40.050.05	0.203
26	Two per day	hepatic	0.4	0.05	0.05	26Two per dayhepatic0.40.050.05	0.2019
27	Two per day	hepatic	0.4	0.05	0.05	27Two per dayhepatic0.40.050.05	0.2052
28	Two per day	hepatic	0.4	0.05	0.05	28Two per dayhepatic0.40.050.05	0.2188
29	Two per day	hepatic	0.4	0.05	0.05	29Two per dayhepatic0.40.050.05	0.2157
30	Two per day	hepatic	0.4	0.05	0.05	30Two per dayhepatic0.40.050.05	0.2283
31	Two per day	hepatic	0.4	0.05	0.05	31Two per dayhepatic0.40.050.05	0.2295
32	Two per day	hepatic	0.4	0.05	0.05	32Two per dayhepatic0.40.050.05	0.2515
33	Two per day	hepatic	0.4	0.05	0.05	33Two per dayhepatic0.40.050.05	0.253
34	Two per day	hepatic	0.4	0.05	0.05	34Two per dayhepatic0.40.050.05	0.247
35	Two per day	hepatic	0.4	0.05	0.05	35Two per dayhepatic0.40.050.05	0.2596
36	Two per day	hepatic	0.4	0.05	0.05	36Two per dayhepatic0.40.050.05	0.2688
37	Two per day	hepatic	0.4	0.05	0.05	37Two per dayhepatic0.40.050.05	0.2714
38	Two per day	hepatic	0.4	0.05	0.05	38Two per dayhepatic0.40.050.05	0.2798
39	Two per day	hepatic	0.4	0.05	0.05	39Two per dayhepatic0.40.050.05	0.2852
40	Two per day	hepatic	0.4	0.05	0.05	40Two per dayhepatic0.40.050.05	0.2854
41	Two per day	hepatic	0.4	0.05	0.05	41Two per dayhepatic0.40.050.05	0.3003
42	Two per day	hepatic	0.4	0.05	0.05	42Two per dayhepatic0.40.050.05	0.3009
43	Two per day	hepatic	0.4	0.05	0.05	43Two per dayhepatic0.40.050.05	0.315
44	Two per day	hepatic	0.4	0.05	0.05	44Two per dayhepatic0.40.050.05	0.3138
45	Two per day	hepatic	0.4	0.05	0.05	45Two per dayhepatic0.40.050.05	0.3193
46	Two per day	hepatic	0.4	0.05	0.05	46Two per dayhepatic0.40.050.05	0.3314
47	Two per day	hepatic	0.4	0.05	0.05	47Two per dayhepatic0.40.050.05	0.3272
48	Two per day	hepatic	0.4	0.05	0.05	48Two per dayhepatic0.40.050.05	0.3329
49	Two per day	hepatic	0.4	0.05	0.05	49Two per dayhepatic0.40.050.05	0.3398
50	Two per day	hepatic	0.4	0.05	0.05	50Two per dayhepatic0.40.050.05	0.3538
3	Two per day	ery	0.4	0.05	0.05	3Two per dayery0.40.050.05	0.0359
4	Two per day	ery	0.4	0.05	0.05	4Two per dayery0.40.050.05	0.0635
5	Two per day	ery	0.4	0.05	0.05	5Two per dayery0.40.050.05	0.0823
6	Two per day	ery	0.4	0.05	0.05	6Two per dayery0.40.050.05	0.0915
7	Two per day	ery	0.4	0.05	0.05	7Two per dayery0.40.050.05	0.1162
8	Two per day	ery	0.4	0.05	0.05	8Two per dayery0.40.050.05	0.121
9	Two per day	ery	0.4	0.05	0.05	9Two per dayery0.40.050.05	0.1453
10	Two per day	ery	0.4	0.05	0.05	10Two per dayery0.40.050.05	0.1499
11	Two per day	ery	0.4	0.05	0.05	11Two per dayery0.40.050.05	0.173
12	Two per day	ery	0.4	0.05	0.05	12Two per dayery0.40.050.05	0.18
13	Two per day	ery	0.4	0.05	0.05	13Two per dayery0.40.050.05	0.1909
14	Two per day	ery	0.4	0.05	0.05	14Two per dayery0.40.050.05	0.1996
15	Two per day	ery	0.4	0.05	0.05	15Two per dayery0.40.050.05	0.2171
16	Two per day	ery	0.4	0.05	0.05	16Two per dayery0.40.050.05	0.2327
17	Two per day	ery	0.4	0.05	0.05	17Two per dayery0.40.050.05	0.2462
18	Two per day	ery	0.4	0.05	0.05	18Two per dayery0.40.050.05	0.2516
19	Two per day	ery	0.4	0.05	0.05	19Two per dayery0.40.050.05	0.2638
20	Two per day	ery	0.4	0.05	0.05	20Two per dayery0.40.050.05	0.2739
21	Two per day	ery	0.4	0.05	0.05	21Two per dayery0.40.050.05	0.2902
22	Two per day	ery	0.4	0.05	0.05	22Two per dayery0.40.050.05	0.3021
23	Two per day	ery	0.4	0.05	0.05	23Two per dayery0.40.050.05	0.3115
24	Two per day	ery	0.4	0.05	0.05	24Two per dayery0.40.050.05	0.3157
25	Two per day	ery	0.4	0.05	0.05	25Two per dayery0.40.050.05	0.3387
26	Two per day	ery	0.4	0.05	0.05	26Two per dayery0.40.050.05	0.3493
27	Two per day	ery	0.4	0.05	0.05	27Two per dayery0.40.050.05	0.3566
28	Two per day	ery	0.4	0.05	0.05	28Two per dayery0.40.050.05	0.3798
29	Two per day	ery	0.4	0.05	0.05	29Two per dayery0.40.050.05	0.3872
30	Two per day	ery	0.4	0.05	0.05	30Two per dayery0.40.050.05	0.3914
31	Two per day	ery	0.4	0.05	0.05	31Two per dayery0.40.050.05	0.402
32	Two per day	ery	0.4	0.05	0.05	32Two per dayery0.40.050.05	0.4047
33	Two per day	ery	0.4	0.05	0.05	33Two per dayery0.40.050.05	0.4295
34	Two per day	ery	0.4	0.05	0.05	34Two per dayery0.40.050.05	0.4307
35	Two per day	ery	0.4	0.05	0.05	35Two per dayery0.40.050.05	0.4548
36	Two per day	ery	0.4	0.05	0.05	36Two per dayery0.40.050.05	0.4585
37	Two per day	ery	0.4	0.05	0.05	37Two per dayery0.40.050.05	0.4565
38	Two per day	ery	0.4	0.05	0.05	38Two per dayery0.40.050.05	0.4882
39	Two per day	ery	0.4	0.05	0.05	39Two per dayery0.40.050.05	0.4831
40	Two per day	ery	0.4	0.05	0.05	40Two per dayery0.40.050.05	0.4965
41	Two per day	ery	0.4	0.05	0.05	41Two per dayery0.40.050.05	0.5059
42	Two per day	ery	0.4	0.05	0.05	42Two per dayery0.40.050.05	0.5126
43	Two per day	ery	0.4	0.05	0.05	43Two per dayery0.40.050.05	0.5248
44	Two per day	ery	0.4	0.05	0.05	44Two per dayery0.40.050.05	0.5286
45	Two per day	ery	0.4	0.05	0.05	45Two per dayery0.40.050.05	0.5384
46	Two per day	ery	0.4	0.05	0.05	46Two per dayery0.40.050.05	0.5537
47	Two per day	ery	0.4	0.05	0.05	47Two per dayery0.40.050.05	0.5561
48	Two per day	ery	0.4	0.05	0.05	48Two per dayery0.40.050.05	0.5793
49	Two per day	ery	0.4	0.05	0.05	49Two per dayery0.40.050.05	0.5849
50	Two per day	ery	0.4	0.05	0.05	50Two per dayery0.40.050.05	0.5856
3	Two per day	hepatic	0.5	0.05	0.05	3Two per dayhepatic0.50.050.05	0.0535
4	Two per day	hepatic	0.5	0.05	0.05	4Two per dayhepatic0.50.050.05	0.0658
5	Two per day	hepatic	0.5	0.05	0.05	5Two per dayhepatic0.50.050.05	0.0839
6	Two per day	hepatic	0.5	0.05	0.05	6Two per dayhepatic0.50.050.05	0.1002
7	Two per day	hepatic	0.5	0.05	0.05	7Two per dayhepatic0.50.050.05	0.1107
8	Two per day	hepatic	0.5	0.05	0.05	8Two per dayhepatic0.50.050.05	0.1199
9	Two per day	hepatic	0.5	0.05	0.05	9Two per dayhepatic0.50.050.05	0.1275
10	Two per day	hepatic	0.5	0.05	0.05	10Two per dayhepatic0.50.050.05	0.1456
11	Two per day	hepatic	0.5	0.05	0.05	11Two per dayhepatic0.50.050.05	0.1553
12	Two per day	hepatic	0.5	0.05	0.05	12Two per dayhepatic0.50.050.05	0.1682
13	Two per day	hepatic	0.5	0.05	0.05	13Two per dayhepatic0.50.050.05	0.1824
14	Two per day	hepatic	0.5	0.05	0.05	14Two per dayhepatic0.50.050.05	0.1912
15	Two per day	hepatic	0.5	0.05	0.05	15Two per dayhepatic0.50.050.05	0.2045
16	Two per day	hepatic	0.5	0.05	0.05	16Two per dayhepatic0.50.050.05	0.2178
17	Two per day	hepatic	0.5	0.05	0.05	17Two per dayhepatic0.50.050.05	0.2275
18	Two per day	hepatic	0.5	0.05	0.05	18Two per dayhepatic0.50.050.05	0.2406
19	Two per day	hepatic	0.5	0.05	0.05	19Two per dayhepatic0.50.050.05	0.2515
20	Two per day	hepatic	0.5	0.05	0.05	20Two per dayhepatic0.50.050.05	0.2677
21	Two per day	hepatic	0.5	0.05	0.05	21Two per dayhepatic0.50.050.05	0.2748
22	Two per day	hepatic	0.5	0.05	0.05	22Two per dayhepatic0.50.050.05	0.2894
23	Two per day	hepatic	0.5	0.05	0.05	23Two per dayhepatic0.50.050.05	0.2954
24	Two per day	hepatic	0.5	0.05	0.05	24Two per dayhepatic0.50.050.05	0.3122
25	Two per day	hepatic	0.5	0.05	0.05	25Two per dayhepatic0.50.050.05	0.3223
26	Two per day	hepatic	0.5	0.05	0.05	26Two per dayhepatic0.50.050.05	0.3285
27	Two per day	hepatic	0.5	0.05	0.05	27Two per dayhepatic0.50.050.05	0.3448
28	Two per day	hepatic	0.5	0.05	0.05	28Two per dayhepatic0.50.050.05	0.3475
29	Two per day	hepatic	0.5	0.05	0.05	29Two per dayhepatic0.50.050.05	0.3698
30	Two per day	hepatic	0.5	0.05	0.05	30Two per dayhepatic0.50.050.05	0.3808
31	Two per day	hepatic	0.5	0.05	0.05	31Two per dayhepatic0.50.050.05	0.3903
32	Two per day	hepatic	0.5	0.05	0.05	32Two per dayhepatic0.50.050.05	0.3944
33	Two per day	hepatic	0.5	0.05	0.05	33Two per dayhepatic0.50.050.05	0.406
34	Two per day	hepatic	0.5	0.05	0.05	34Two per dayhepatic0.50.050.05	0.4075
35	Two per day	hepatic	0.5	0.05	0.05	35Two per dayhepatic0.50.050.05	0.4276
36	Two per day	hepatic	0.5	0.05	0.05	36Two per dayhepatic0.50.050.05	0.4344
37	Two per day	hepatic	0.5	0.05	0.05	37Two per dayhepatic0.50.050.05	0.451
38	Two per day	hepatic	0.5	0.05	0.05	38Two per dayhepatic0.50.050.05	0.4607
39	Two per day	hepatic	0.5	0.05	0.05	39Two per dayhepatic0.50.050.05	0.4678
40	Two per day	hepatic	0.5	0.05	0.05	40Two per dayhepatic0.50.050.05	0.4716
41	Two per day	hepatic	0.5	0.05	0.05	41Two per dayhepatic0.50.050.05	0.4903
42	Two per day	hepatic	0.5	0.05	0.05	42Two per dayhepatic0.50.050.05	0.503
43	Two per day	hepatic	0.5	0.05	0.05	43Two per dayhepatic0.50.050.05	0.4974
44	Two per day	hepatic	0.5	0.05	0.05	44Two per dayhepatic0.50.050.05	0.5086
45	Two per day	hepatic	0.5	0.05	0.05	45Two per dayhepatic0.50.050.05	0.5206
46	Two per day	hepatic	0.5	0.05	0.05	46Two per dayhepatic0.50.050.05	0.5304
47	Two per day	hepatic	0.5	0.05	0.05	47Two per dayhepatic0.50.050.05	0.5421
48	Two per day	hepatic	0.5	0.05	0.05	48Two per dayhepatic0.50.050.05	0.5435
49	Two per day	hepatic	0.5	0.05	0.05	49Two per dayhepatic0.50.050.05	0.5503
50	Two per day	hepatic	0.5	0.05	0.05	50Two per dayhepatic0.50.050.05	0.5731
3	Two per day	ery	0.5	0.05	0.05	3Two per dayery0.50.050.05	0.0443
4	Two per day	ery	0.5	0.05	0.05	4Two per dayery0.50.050.05	0.0878
5	Two per day	ery	0.5	0.05	0.05	5Two per dayery0.50.050.05	0.1134
6	Two per day	ery	0.5	0.05	0.05	6Two per dayery0.50.050.05	0.1491
7	Two per day	ery	0.5	0.05	0.05	7Two per dayery0.50.050.05	0.1765
8	Two per day	ery	0.5	0.05	0.05	8Two per dayery0.50.050.05	0.1952
9	Two per day	ery	0.5	0.05	0.05	9Two per dayery0.50.050.05	0.2227
10	Two per day	ery	0.5	0.05	0.05	10Two per dayery0.50.050.05	0.2554
11	Two per day	ery	0.5	0.05	0.05	11Two per dayery0.50.050.05	0.2823
12	Two per day	ery	0.5	0.05	0.05	12Two per dayery0.50.050.05	0.3038
13	Two per day	ery	0.5	0.05	0.05	13Two per dayery0.50.050.05	0.3208
14	Two per day	ery	0.5	0.05	0.05	14Two per dayery0.50.050.05	0.3454
15	Two per day	ery	0.5	0.05	0.05	15Two per dayery0.50.050.05	0.3667
16	Two per day	ery	0.5	0.05	0.05	16Two per dayery0.50.050.05	0.3861
17	Two per day	ery	0.5	0.05	0.05	17Two per dayery0.50.050.05	0.4006
18	Two per day	ery	0.5	0.05	0.05	18Two per dayery0.50.050.05	0.4324
19	Two per day	ery	0.5	0.05	0.05	19Two per dayery0.50.050.05	0.4525
20	Two per day	ery	0.5	0.05	0.05	20Two per dayery0.50.050.05	0.4654
21	Two per day	ery	0.5	0.05	0.05	21Two per dayery0.50.050.05	0.4854
22	Two per day	ery	0.5	0.05	0.05	22Two per dayery0.50.050.05	0.5067
23	Two per day	ery	0.5	0.05	0.05	23Two per dayery0.50.050.05	0.5261
24	Two per day	ery	0.5	0.05	0.05	24Two per dayery0.50.050.05	0.5342
25	Two per day	ery	0.5	0.05	0.05	25Two per dayery0.50.050.05	0.5604
26	Two per day	ery	0.5	0.05	0.05	26Two per dayery0.50.050.05	0.5698
27	Two per day	ery	0.5	0.05	0.05	27Two per dayery0.50.050.05	0.5902
28	Two per day	ery	0.5	0.05	0.05	28Two per dayery0.50.050.05	0.6075
29	Two per day	ery	0.5	0.05	0.05	29Two per dayery0.50.050.05	0.6269
30	Two per day	ery	0.5	0.05	0.05	30Two per dayery0.50.050.05	0.6424
31	Two per day	ery	0.5	0.05	0.05	31Two per dayery0.50.050.05	0.6547
32	Two per day	ery	0.5	0.05	0.05	32Two per dayery0.50.050.05	0.6686
33	Two per day	ery	0.5	0.05	0.05	33Two per dayery0.50.050.05	0.676
34	Two per day	ery	0.5	0.05	0.05	34Two per dayery0.50.050.05	0.6902
35	Two per day	ery	0.5	0.05	0.05	35Two per dayery0.50.050.05	0.7079
36	Two per day	ery	0.5	0.05	0.05	36Two per dayery0.50.050.05	0.7148
37	Two per day	ery	0.5	0.05	0.05	37Two per dayery0.50.050.05	0.731
38	Two per day	ery	0.5	0.05	0.05	38Two per dayery0.50.050.05	0.7453
39	Two per day	ery	0.5	0.05	0.05	39Two per dayery0.50.050.05	0.752
40	Two per day	ery	0.5	0.05	0.05	40Two per dayery0.50.050.05	0.7616
41	Two per day	ery	0.5	0.05	0.05	41Two per dayery0.50.050.05	0.7743
42	Two per day	ery	0.5	0.05	0.05	42Two per dayery0.50.050.05	0.7852
43	Two per day	ery	0.5	0.05	0.05	43Two per dayery0.50.050.05	0.7884
44	Two per day	ery	0.5	0.05	0.05	44Two per dayery0.50.050.05	0.8004
45	Two per day	ery	0.5	0.05	0.05	45Two per dayery0.50.050.05	0.8152
46	Two per day	ery	0.5	0.05	0.05	46Two per dayery0.50.050.05	0.8127
47	Two per day	ery	0.5	0.05	0.05	47Two per dayery0.50.050.05	0.8224
48	Two per day	ery	0.5	0.05	0.05	48Two per dayery0.50.050.05	0.8342
49	Two per day	ery	0.5	0.05	0.05	49Two per dayery0.50.050.05	0.8355
50	Two per day	ery	0.5	0.05	0.05	50Two per dayery0.50.050.05	0.849
3	Two per day	hepatic	0.6	0.05	0.05	3Two per dayhepatic0.60.050.05	0.0665
4	Two per day	hepatic	0.6	0.05	0.05	4Two per dayhepatic0.60.050.05	0.0924
5	Two per day	hepatic	0.6	0.05	0.05	5Two per dayhepatic0.60.050.05	0.1189
6	Two per day	hepatic	0.6	0.05	0.05	6Two per dayhepatic0.60.050.05	0.1372
7	Two per day	hepatic	0.6	0.05	0.05	7Two per dayhepatic0.60.050.05	0.1626
8	Two per day	hepatic	0.6	0.05	0.05	8Two per dayhepatic0.60.050.05	0.1731
9	Two per day	hepatic	0.6	0.05	0.05	9Two per dayhepatic0.60.050.05	0.2085
10	Two per day	hepatic	0.6	0.05	0.05	10Two per dayhepatic0.60.050.05	0.2282
11	Two per day	hepatic	0.6	0.05	0.05	11Two per dayhepatic0.60.050.05	0.2419
12	Two per day	hepatic	0.6	0.05	0.05	12Two per dayhepatic0.60.050.05	0.2663
13	Two per day	hepatic	0.6	0.05	0.05	13Two per dayhepatic0.60.050.05	0.2827
14	Two per day	hepatic	0.6	0.05	0.05	14Two per dayhepatic0.60.050.05	0.2969
15	Two per day	hepatic	0.6	0.05	0.05	15Two per dayhepatic0.60.050.05	0.3223
16	Two per day	hepatic	0.6	0.05	0.05	16Two per dayhepatic0.60.050.05	0.3453
17	Two per day	hepatic	0.6	0.05	0.05	17Two per dayhepatic0.60.050.05	0.363
18	Two per day	hepatic	0.6	0.05	0.05	18Two per dayhepatic0.60.050.05	0.3847
19	Two per day	hepatic	0.6	0.05	0.05	19Two per dayhepatic0.60.050.05	0.3916
20	Two per day	hepatic	0.6	0.05	0.05	20Two per dayhepatic0.60.050.05	0.4192
21	Two per day	hepatic	0.6	0.05	0.05	21Two per dayhepatic0.60.050.05	0.4374
22	Two per day	hepatic	0.6	0.05	0.05	22Two per dayhepatic0.60.050.05	0.4629
23	Two per day	hepatic	0.6	0.05	0.05	23Two per dayhepatic0.60.050.05	0.4752
24	Two per day	hepatic	0.6	0.05	0.05	24Two per dayhepatic0.60.050.05	0.4857
25	Two per day	hepatic	0.6	0.05	0.05	25Two per dayhepatic0.60.050.05	0.5069
26	Two per day	hepatic	0.6	0.05	0.05	26Two per dayhepatic0.60.050.05	0.528
27	Two per day	hepatic	0.6	0.05	0.05	27Two per dayhepatic0.60.050.05	0.5338
28	Two per day	hepatic	0.6	0.05	0.05	28Two per dayhepatic0.60.050.05	0.5526
29	Two per day	hepatic	0.6	0.05	0.05	29Two per dayhepatic0.60.050.05	0.5718
30	Two per day	hepatic	0.6	0.05	0.05	30Two per dayhepatic0.60.050.05	0.5745
31	Two per day	hepatic	0.6	0.05	0.05	31Two per dayhepatic0.60.050.05	0.5901
32	Two per day	hepatic	0.6	0.05	0.05	32Two per dayhepatic0.60.050.05	0.6141
33	Two per day	hepatic	0.6	0.05	0.05	33Two per dayhepatic0.60.050.05	0.6274
34	Two per day	hepatic	0.6	0.05	0.05	34Two per dayhepatic0.60.050.05	0.6445
35	Two per day	hepatic	0.6	0.05	0.05	35Two per dayhepatic0.60.050.05	0.6458
36	Two per day	hepatic	0.6	0.05	0.05	36Two per dayhepatic0.60.050.05	0.6693
37	Two per day	hepatic	0.6	0.05	0.05	37Two per dayhepatic0.60.050.05	0.6724
38	Two per day	hepatic	0.6	0.05	0.05	38Two per dayhepatic0.60.050.05	0.6842
39	Two per day	hepatic	0.6	0.05	0.05	39Two per dayhepatic0.60.050.05	0.7023
40	Two per day	hepatic	0.6	0.05	0.05	40Two per dayhepatic0.60.050.05	0.6944
41	Two per day	hepatic	0.6	0.05	0.05	41Two per dayhepatic0.60.050.05	0.712
42	Two per day	hepatic	0.6	0.05	0.05	42Two per dayhepatic0.60.050.05	0.727
43	Two per day	hepatic	0.6	0.05	0.05	43Two per dayhepatic0.60.050.05	0.7363
44	Two per day	hepatic	0.6	0.05	0.05	44Two per dayhepatic0.60.050.05	0.7456
45	Two per day	hepatic	0.6	0.05	0.05	45Two per dayhepatic0.60.050.05	0.7683
46	Two per day	hepatic	0.6	0.05	0.05	46Two per dayhepatic0.60.050.05	0.7673
47	Two per day	hepatic	0.6	0.05	0.05	47Two per dayhepatic0.60.050.05	0.7746
48	Two per day	hepatic	0.6	0.05	0.05	48Two per dayhepatic0.60.050.05	0.7884
49	Two per day	hepatic	0.6	0.05	0.05	49Two per dayhepatic0.60.050.05	0.7929
50	Two per day	hepatic	0.6	0.05	0.05	50Two per dayhepatic0.60.050.05	0.7965
3	Two per day	ery	0.6	0.05	0.05	3Two per dayery0.60.050.05	0.0723
4	Two per day	ery	0.6	0.05	0.05	4Two per dayery0.60.050.05	0.1289
5	Two per day	ery	0.6	0.05	0.05	5Two per dayery0.60.050.05	0.1771
6	Two per day	ery	0.6	0.05	0.05	6Two per dayery0.60.050.05	0.23
7	Two per day	ery	0.6	0.05	0.05	7Two per dayery0.60.050.05	0.2748
8	Two per day	ery	0.6	0.05	0.05	8Two per dayery0.60.050.05	0.3293
9	Two per day	ery	0.6	0.05	0.05	9Two per dayery0.60.050.05	0.3698
10	Two per day	ery	0.6	0.05	0.05	10Two per dayery0.60.050.05	0.4107
11	Two per day	ery	0.6	0.05	0.05	11Two per dayery0.60.050.05	0.4498
12	Two per day	ery	0.6	0.05	0.05	12Two per dayery0.60.050.05	0.4876
13	Two per day	ery	0.6	0.05	0.05	13Two per dayery0.60.050.05	0.5168
14	Two per day	ery	0.6	0.05	0.05	14Two per dayery0.60.050.05	0.5537
15	Two per day	ery	0.6	0.05	0.05	15Two per dayery0.60.050.05	0.5795
16	Two per day	ery	0.6	0.05	0.05	16Two per dayery0.60.050.05	0.6147
17	Two per day	ery	0.6	0.05	0.05	17Two per dayery0.60.050.05	0.6407
18	Two per day	ery	0.6	0.05	0.05	18Two per dayery0.60.050.05	0.668
19	Two per day	ery	0.6	0.05	0.05	19Two per dayery0.60.050.05	0.6956
20	Two per day	ery	0.6	0.05	0.05	20Two per dayery0.60.050.05	0.7104
21	Two per day	ery	0.6	0.05	0.05	21Two per dayery0.60.050.05	0.7325
22	Two per day	ery	0.6	0.05	0.05	22Two per dayery0.60.050.05	0.7565
23	Two per day	ery	0.6	0.05	0.05	23Two per dayery0.60.050.05	0.7758
24	Two per day	ery	0.6	0.05	0.05	24Two per dayery0.60.050.05	0.7832
25	Two per day	ery	0.6	0.05	0.05	25Two per dayery0.60.050.05	0.8093
26	Two per day	ery	0.6	0.05	0.05	26Two per dayery0.60.050.05	0.8139
27	Two per day	ery	0.6	0.05	0.05	27Two per dayery0.60.050.05	0.8344
28	Two per day	ery	0.6	0.05	0.05	28Two per dayery0.60.050.05	0.8431
29	Two per day	ery	0.6	0.05	0.05	29Two per dayery0.60.050.05	0.8607
30	Two per day	ery	0.6	0.05	0.05	30Two per dayery0.60.050.05	0.8698
31	Two per day	ery	0.6	0.05	0.05	31Two per dayery0.60.050.05	0.8745
32	Two per day	ery	0.6	0.05	0.05	32Two per dayery0.60.050.05	0.8914
33	Two per day	ery	0.6	0.05	0.05	33Two per dayery0.60.050.05	0.8963
34	Two per day	ery	0.6	0.05	0.05	34Two per dayery0.60.050.05	0.905
35	Two per day	ery	0.6	0.05	0.05	35Two per dayery0.60.050.05	0.9125
36	Two per day	ery	0.6	0.05	0.05	36Two per dayery0.60.050.05	0.9213
37	Two per day	ery	0.6	0.05	0.05	37Two per dayery0.60.050.05	0.9256
38	Two per day	ery	0.6	0.05	0.05	38Two per dayery0.60.050.05	0.9382
39	Two per day	ery	0.6	0.05	0.05	39Two per dayery0.60.050.05	0.9406
40	Two per day	ery	0.6	0.05	0.05	40Two per dayery0.60.050.05	0.947
41	Two per day	ery	0.6	0.05	0.05	41Two per dayery0.60.050.05	0.9509
42	Two per day	ery	0.6	0.05	0.05	42Two per dayery0.60.050.05	0.9519
43	Two per day	ery	0.6	0.05	0.05	43Two per dayery0.60.050.05	0.9528
44	Two per day	ery	0.6	0.05	0.05	44Two per dayery0.60.050.05	0.9592
45	Two per day	ery	0.6	0.05	0.05	45Two per dayery0.60.050.05	0.9614
46	Two per day	ery	0.6	0.05	0.05	46Two per dayery0.60.050.05	0.9703
47	Two per day	ery	0.6	0.05	0.05	47Two per dayery0.60.050.05	0.9704
48	Two per day	ery	0.6	0.05	0.05	48Two per dayery0.60.050.05	0.9719
49	Two per day	ery	0.6	0.05	0.05	49Two per dayery0.60.050.05	0.9754
50	Two per day	ery	0.6	0.05	0.05	50Two per dayery0.60.050.05	0.9763
3	Two per day	hepatic	0.7	0.05	0.05	3Two per dayhepatic0.70.050.05	0.0843
4	Two per day	hepatic	0.7	0.05	0.05	4Two per dayhepatic0.70.050.05	0.1334
5	Two per day	hepatic	0.7	0.05	0.05	5Two per dayhepatic0.70.050.05	0.1734
6	Two per day	hepatic	0.7	0.05	0.05	6Two per dayhepatic0.70.050.05	0.2167
7	Two per day	hepatic	0.7	0.05	0.05	7Two per dayhepatic0.70.050.05	0.2481
8	Two per day	hepatic	0.7	0.05	0.05	8Two per dayhepatic0.70.050.05	0.2763
9	Two per day	hepatic	0.7	0.05	0.05	9Two per dayhepatic0.70.050.05	0.3252
10	Two per day	hepatic	0.7	0.05	0.05	10Two per dayhepatic0.70.050.05	0.3529
11	Two per day	hepatic	0.7	0.05	0.05	11Two per dayhepatic0.70.050.05	0.3876
12	Two per day	hepatic	0.7	0.05	0.05	12Two per dayhepatic0.70.050.05	0.4153
13	Two per day	hepatic	0.7	0.05	0.05	13Two per dayhepatic0.70.050.05	0.4484
14	Two per day	hepatic	0.7	0.05	0.05	14Two per dayhepatic0.70.050.05	0.476
15	Two per day	hepatic	0.7	0.05	0.05	15Two per dayhepatic0.70.050.05	0.5194
16	Two per day	hepatic	0.7	0.05	0.05	16Two per dayhepatic0.70.050.05	0.5383
17	Two per day	hepatic	0.7	0.05	0.05	17Two per dayhepatic0.70.050.05	0.5633
18	Two per day	hepatic	0.7	0.05	0.05	18Two per dayhepatic0.70.050.05	0.5907
19	Two per day	hepatic	0.7	0.05	0.05	19Two per dayhepatic0.70.050.05	0.6226
20	Two per day	hepatic	0.7	0.05	0.05	20Two per dayhepatic0.70.050.05	0.6294
21	Two per day	hepatic	0.7	0.05	0.05	21Two per dayhepatic0.70.050.05	0.6631
22	Two per day	hepatic	0.7	0.05	0.05	22Two per dayhepatic0.70.050.05	0.6799
23	Two per day	hepatic	0.7	0.05	0.05	23Two per dayhepatic0.70.050.05	0.6964
24	Two per day	hepatic	0.7	0.05	0.05	24Two per dayhepatic0.70.050.05	0.7163
25	Two per day	hepatic	0.7	0.05	0.05	25Two per dayhepatic0.70.050.05	0.74
26	Two per day	hepatic	0.7	0.05	0.05	26Two per dayhepatic0.70.050.05	0.7522
27	Two per day	hepatic	0.7	0.05	0.05	27Two per dayhepatic0.70.050.05	0.7723
28	Two per day	hepatic	0.7	0.05	0.05	28Two per dayhepatic0.70.050.05	0.7828
29	Two per day	hepatic	0.7	0.05	0.05	29Two per dayhepatic0.70.050.05	0.7875
30	Two per day	hepatic	0.7	0.05	0.05	30Two per dayhepatic0.70.050.05	0.8131
31	Two per day	hepatic	0.7	0.05	0.05	31Two per dayhepatic0.70.050.05	0.8163
32	Two per day	hepatic	0.7	0.05	0.05	32Two per dayhepatic0.70.050.05	0.8352
33	Two per day	hepatic	0.7	0.05	0.05	33Two per dayhepatic0.70.050.05	0.8372
34	Two per day	hepatic	0.7	0.05	0.05	34Two per dayhepatic0.70.050.05	0.8545
35	Two per day	hepatic	0.7	0.05	0.05	35Two per dayhepatic0.70.050.05	0.8612
36	Two per day	hepatic	0.7	0.05	0.05	36Two per dayhepatic0.70.050.05	0.8796
37	Two per day	hepatic	0.7	0.05	0.05	37Two per dayhepatic0.70.050.05	0.8842
38	Two per day	hepatic	0.7	0.05	0.05	38Two per dayhepatic0.70.050.05	0.8897
39	Two per day	hepatic	0.7	0.05	0.05	39Two per dayhepatic0.70.050.05	0.8944
40	Two per day	hepatic	0.7	0.05	0.05	40Two per dayhepatic0.70.050.05	0.9044
41	Two per day	hepatic	0.7	0.05	0.05	41Two per dayhepatic0.70.050.05	0.911
42	Two per day	hepatic	0.7	0.05	0.05	42Two per dayhepatic0.70.050.05	0.918
43	Two per day	hepatic	0.7	0.05	0.05	43Two per dayhepatic0.70.050.05	0.9252
44	Two per day	hepatic	0.7	0.05	0.05	44Two per dayhepatic0.70.050.05	0.9289
45	Two per day	hepatic	0.7	0.05	0.05	45Two per dayhepatic0.70.050.05	0.9304
46	Two per day	hepatic	0.7	0.05	0.05	46Two per dayhepatic0.70.050.05	0.9331
47	Two per day	hepatic	0.7	0.05	0.05	47Two per dayhepatic0.70.050.05	0.9401
48	Two per day	hepatic	0.7	0.05	0.05	48Two per dayhepatic0.70.050.05	0.9434
49	Two per day	hepatic	0.7	0.05	0.05	49Two per dayhepatic0.70.050.05	0.9506
50	Two per day	hepatic	0.7	0.05	0.05	50Two per dayhepatic0.70.050.05	0.9533
3	Two per day	ery	0.7	0.05	0.05	3Two per dayery0.70.050.05	0.1167
4	Two per day	ery	0.7	0.05	0.05	4Two per dayery0.70.050.05	0.2122
5	Two per day	ery	0.7	0.05	0.05	5Two per dayery0.70.050.05	0.3047
6	Two per day	ery	0.7	0.05	0.05	6Two per dayery0.70.050.05	0.3852
7	Two per day	ery	0.7	0.05	0.05	7Two per dayery0.70.050.05	0.4687
8	Two per day	ery	0.7	0.05	0.05	8Two per dayery0.70.050.05	0.524
9	Two per day	ery	0.7	0.05	0.05	9Two per dayery0.70.050.05	0.5801
10	Two per day	ery	0.7	0.05	0.05	10Two per dayery0.70.050.05	0.6342
11	Two per day	ery	0.7	0.05	0.05	11Two per dayery0.70.050.05	0.6795
12	Two per day	ery	0.7	0.05	0.05	12Two per dayery0.70.050.05	0.721
13	Two per day	ery	0.7	0.05	0.05	13Two per dayery0.70.050.05	0.7524
14	Two per day	ery	0.7	0.05	0.05	14Two per dayery0.70.050.05	0.795
15	Two per day	ery	0.7	0.05	0.05	15Two per dayery0.70.050.05	0.8175
16	Two per day	ery	0.7	0.05	0.05	16Two per dayery0.70.050.05	0.8519
17	Two per day	ery	0.7	0.05	0.05	17Two per dayery0.70.050.05	0.862
18	Two per day	ery	0.7	0.05	0.05	18Two per dayery0.70.050.05	0.8898
19	Two per day	ery	0.7	0.05	0.05	19Two per dayery0.70.050.05	0.9012
20	Two per day	ery	0.7	0.05	0.05	20Two per dayery0.70.050.05	0.9107
21	Two per day	ery	0.7	0.05	0.05	21Two per dayery0.70.050.05	0.924
22	Two per day	ery	0.7	0.05	0.05	22Two per dayery0.70.050.05	0.9356
23	Two per day	ery	0.7	0.05	0.05	23Two per dayery0.70.050.05	0.9447
24	Two per day	ery	0.7	0.05	0.05	24Two per dayery0.70.050.05	0.9568
25	Two per day	ery	0.7	0.05	0.05	25Two per dayery0.70.050.05	0.9581
26	Two per day	ery	0.7	0.05	0.05	26Two per dayery0.70.050.05	0.9625
27	Two per day	ery	0.7	0.05	0.05	27Two per dayery0.70.050.05	0.9722
28	Two per day	ery	0.7	0.05	0.05	28Two per dayery0.70.050.05	0.972
29	Two per day	ery	0.7	0.05	0.05	29Two per dayery0.70.050.05	0.98
30	Two per day	ery	0.7	0.05	0.05	30Two per dayery0.70.050.05	0.9822
31	Two per day	ery	0.7	0.05	0.05	31Two per dayery0.70.050.05	0.9821
32	Two per day	ery	0.7	0.05	0.05	32Two per dayery0.70.050.05	0.987
33	Two per day	ery	0.7	0.05	0.05	33Two per dayery0.70.050.05	0.9903
[truncated: 5,681 more rows]
